# Supplementary material for: Review of Stantonia Ashmead (Hymenoptera, Braconidae, Orgilinae) from Vietnam, China, Japan, and Russia, with descriptions of six new species
Source: Zookeys. 2017 Dec 18;(723):61–119. doi: 10.3897/zookeys.723.21668 (PMC5769733; doi:10.3897/zookeys.723.21668)
Supplement: XML Treatment for Stantonia [file zookeys.723.21668-treatment1.xml]

<!DOCTYPE tp:taxon-treatment
  PUBLIC "-//TaxonX//DTD Taxonomic Treatment Publishing DTD v0 20100105//EN" "tax-treatment-NSO.dtd">
<tp:taxon-treatment xmlns:tp="http://www.plazi.org/taxpub"><tp:treatment-meta><kwd-group><label>Taxon classification</label><kwd><named-content xmlns:xlink="http://www.w3.org/1999/xlink" content-type="kingdom">Animalia</named-content></kwd><kwd><named-content xmlns:xlink="http://www.w3.org/1999/xlink" content-type="order">Hymenoptera</named-content></kwd><kwd><named-content xmlns:xlink="http://www.w3.org/1999/xlink" content-type="family">Braconidae</named-content></kwd></kwd-group><mixed-citation publication-type="journal"><person-group><name><surname>van Achterberg</surname><given-names>Cornelis</given-names></name><name><surname>Long</surname><given-names>Khuat Dang</given-names></name><name><surname>Chen</surname><given-names>Xue-xin</given-names></name></person-group><article-title>Review of <italic><tp:taxon-name><tp:taxon-name-part taxon-name-part-type="genus" reg="Stantonia">Stantonia</tp:taxon-name-part></tp:taxon-name></italic> Ashmead (<tp:taxon-name><tp:taxon-name-part taxon-name-part-type="order">Hymenoptera</tp:taxon-name-part></tp:taxon-name>, <tp:taxon-name><tp:taxon-name-part taxon-name-part-type="family">Braconidae</tp:taxon-name-part></tp:taxon-name>, <tp:taxon-name><tp:taxon-name-part taxon-name-part-type="subfamily">Orgilinae</tp:taxon-name-part></tp:taxon-name>) from Vietnam, China, Japan, and Russia, with descriptions of six new species</article-title><source>Zookeys</source><day>18</day><month>12</month><year>2017</year><volume>2017</volume><issue>723</issue><fpage>61</fpage><lpage>119</lpage><pub-id pub-id-type="doi">10.3897/zookeys.723.21668</pub-id></mixed-citation></tp:treatment-meta><tp:nomenclature><tp:taxon-name>
            <tp:taxon-name-part taxon-name-part-type="genus" reg="Stantonia">Stantonia</tp:taxon-name-part>
          </tp:taxon-name><tp:taxon-authority>Ashmead, 1904</tp:taxon-authority><xref ref-type="fig" rid="F1">Figs 1</xref><xref ref-type="fig" rid="F2">, 2</xref><xref ref-type="fig" rid="F3">, 3</xref><xref ref-type="fig" rid="F4">, 4–5</xref><xref ref-type="fig" rid="F5">, 6–15</xref><xref ref-type="fig" rid="F6">, 16</xref><xref ref-type="fig" rid="F7">, 17</xref><xref ref-type="fig" rid="F8">, 18–22</xref><xref ref-type="fig" rid="F9">, 23</xref><xref ref-type="fig" rid="F10">, 24–35</xref><xref ref-type="fig" rid="F11">, 36</xref><xref ref-type="fig" rid="F12">, 37</xref><xref ref-type="fig" rid="F13">, 38–45</xref><xref ref-type="fig" rid="F14">, 46</xref><xref ref-type="fig" rid="F15">, 47–57</xref><xref ref-type="fig" rid="F16">, 58</xref><xref ref-type="fig" rid="F17">, 59</xref><xref ref-type="fig" rid="F18">, 60–70</xref><xref ref-type="fig" rid="F19">, 71</xref><xref ref-type="fig" rid="F20">, 72, 73</xref><xref ref-type="fig" rid="F21">, 74</xref><xref ref-type="fig" rid="F22">, 75–80</xref><xref ref-type="fig" rid="F23">, 81</xref><xref ref-type="fig" rid="F24">, 82–92</xref><xref ref-type="fig" rid="F25">, 93–96</xref><xref ref-type="fig" rid="F26">, 97, 98</xref><xref ref-type="fig" rid="F27">, 99</xref><xref ref-type="fig" rid="F28">, 100–110</xref><xref ref-type="fig" rid="F29">, 111</xref><xref ref-type="fig" rid="F30">, 112</xref><xref ref-type="fig" rid="F31">, 113–122</xref><xref ref-type="fig" rid="F32">, 123</xref><tp:nomenclature-citation-list><tp:nomenclature-citation><tp:taxon-name>
                <tp:taxon-name-part taxon-name-part-type="genus" reg="Stantonia">Stantonia</tp:taxon-name-part>
              </tp:taxon-name><comment>Ashmead, 1904: 146; <xref ref-type="bibr" rid="B15">Shenefelt 1970</xref>: 266–268; <xref ref-type="bibr" rid="B16">van Achterberg 1987</xref>: 20–49; <xref ref-type="bibr" rid="B4">Braet and Quicke 2004</xref>: 1515–1582; <xref ref-type="bibr" rid="B5">Chen et al. 2004</xref>: 351–367, 531–533; <xref ref-type="bibr" rid="B11">Long and van Achterberg 2014</xref>: 408. Type species: <tp:taxon-name><tp:taxon-name-part taxon-name-part-type="genus" reg="Stantonia">Stantonia</tp:taxon-name-part> <tp:taxon-name-part taxon-name-part-type="species" reg="flava">flava</tp:taxon-name-part></tp:taxon-name> Ashmead, 1904 (by monotypy) [examined].</comment></tp:nomenclature-citation><tp:nomenclature-citation><tp:taxon-name>
                <tp:taxon-name-part taxon-name-part-type="genus" reg="Mimagathis">Mimagathis</tp:taxon-name-part>
              </tp:taxon-name><comment>Enderlein, 1905: 450. Type species: <tp:taxon-name><tp:taxon-name-part taxon-name-part-type="genus" reg="Mimagathis">Mimagathis</tp:taxon-name-part> <tp:taxon-name-part taxon-name-part-type="species" reg="ashmeadi">ashmeadi</tp:taxon-name-part></tp:taxon-name> Enderlein, 1905 (designated by <xref ref-type="bibr" rid="B23">Viereck 1914</xref>). Synonymised by <xref ref-type="bibr" rid="B13">Muesebeck (1970)</xref> [examined].</comment></tp:nomenclature-citation><tp:nomenclature-citation><tp:taxon-name>
                <tp:taxon-name-part taxon-name-part-type="genus" reg="Bentonia">Bentonia</tp:taxon-name-part>
              </tp:taxon-name><comment>van Achterberg, 1992: 339. Type species: <tp:taxon-name><tp:taxon-name-part taxon-name-part-type="genus" reg="Bentonia">Bentonia</tp:taxon-name-part> <tp:taxon-name-part taxon-name-part-type="species" reg="longicornis">longicornis</tp:taxon-name-part></tp:taxon-name> van Achterberg, 1992 (by original designation). Synonymised by <xref ref-type="bibr" rid="B4">Braet and Quicke (2004)</xref> [examined].</comment></tp:nomenclature-citation></tp:nomenclature-citation-list></tp:nomenclature><tp:treatment-sec sec-type="diagnosis" id="SECID0EOBAE"><title>Diagnosis.</title><p>Antenna slender and 1.3–2.0 times longer than body, basal flagellar segments with medial constriction; scapus robust and strongly oblique apically (Figs <xref ref-type="fig" rid="F10">33</xref>, <xref ref-type="fig" rid="F13">45</xref>, <xref ref-type="fig" rid="F22">79</xref>); clypeus normal (but either convex or flattened) and its ventral margin almost straight; occipital carina lamelliform, reaching up to upper level of eyes (Figs <xref ref-type="fig" rid="F2">2</xref>, <xref ref-type="fig" rid="F10">33</xref>); malar suture present (Fig. <xref ref-type="fig" rid="F10">35</xref>, especially in most Indo-Australian spp.) or absent; length of mesosoma 1.2–1.4 times its height; prepectal carina complete, almost reaching anterior margin of mesopleuron; precoxal sulcus narrowly impressed and more or less crenulate (Figs <xref ref-type="fig" rid="F10">25</xref>, <xref ref-type="fig" rid="F18">61</xref>, <xref ref-type="fig" rid="F20">72</xref>); metapleuron not projecting forwards ventro-laterally (Fig. <xref ref-type="fig" rid="F24">83</xref>), metapleural flange present or absent; notauli complete, mainly smooth or completely crenulate; mesoscutum evenly short setose, finely punctulate, shiny, smooth or coriaceous; scutellar sulcus crenulate or smooth; propodeum convex to rather flat, smooth or coriaceous-granulate, with some rugae or with medial carinae anteriorly and with areola posteriorly; vein 1-M of fore wing straight; vein r-m of fore wing present and partly sclerotized (Figs <xref ref-type="fig" rid="F24">82</xref>, <xref ref-type="fig" rid="F25">94</xref>, <xref ref-type="fig" rid="F25">96</xref>), but completely absent or unsclerotized (Fig. <xref ref-type="fig" rid="F18">60</xref>) in subgenus <tp:taxon-name><tp:taxon-name-part taxon-name-part-type="genus" reg="Planitonia">Planitonia</tp:taxon-name-part></tp:taxon-name> subg. n.; vein cu-a of fore wing antefurcal, (sub)interstitial or shortly postfurcal, (sub)vertical; vein 2-M of fore wing sclerotized basally; vein SR1 of fore wing straight; vein 1-SR+M of fore wing present, rarely absent; hind wing with 3 hamuli; outer side of hind tibia with some pegs apically, rarely obsolescent; middle leg very slender compared with hind leg (Figs <xref ref-type="fig" rid="F4">4</xref>, <xref ref-type="fig" rid="F7">17</xref>, <xref ref-type="fig" rid="F8">18</xref>, <xref ref-type="fig" rid="F16">58</xref>), more pronounced than in other genera of <tp:taxon-name><tp:taxon-name-part taxon-name-part-type="subfamily">Orgilinae</tp:taxon-name-part></tp:taxon-name>; length of first metasomal tergite 1.9–3.3 times its apical width, and its dorsal carinae absent (Figs <xref ref-type="fig" rid="F18">63</xref>, <xref ref-type="fig" rid="F24">85</xref>, <xref ref-type="fig" rid="F28">103</xref>, <xref ref-type="fig" rid="F31">116</xref>); second tergite smooth, granulate or coriaceous, without depressions; second tergite with sharp lateral crease; second metasomal suture straight (Fig. <xref ref-type="fig" rid="F18">64</xref>) or curved (Fig. <xref ref-type="fig" rid="F10">28</xref>); third (except base) and fourth tergites without sharp lateral crease (Fig. <xref ref-type="fig" rid="F9">23</xref>); ovipositor without notch or nodus; length of ovipositor sheath 0.15–0.7 times fore wing, but 1.0–1.4 times in <italic><tp:taxon-name><tp:taxon-name-part taxon-name-part-type="genus" reg="Stantonia">S.</tp:taxon-name-part> <tp:taxon-name-part taxon-name-part-type="species" reg="lutea">lutea</tp:taxon-name-part></tp:taxon-name></italic> and <italic><tp:taxon-name><tp:taxon-name-part taxon-name-part-type="genus" reg="Stantonia">S.</tp:taxon-name-part> <tp:taxon-name-part taxon-name-part-type="species" reg="robustifemur">robustifemur</tp:taxon-name-part></tp:taxon-name></italic>.</p></tp:treatment-sec><tp:treatment-sec sec-type="biology" id="SECID0EZFAE"><title>Biology.</title><p>Koinobiont endoparasitoids of <tp:taxon-name><tp:taxon-name-part taxon-name-part-type="family">Pyralidae</tp:taxon-name-part></tp:taxon-name> and <tp:taxon-name><tp:taxon-name-part taxon-name-part-type="family">Tortricidae</tp:taxon-name-part></tp:taxon-name>.</p></tp:treatment-sec><tp:treatment-sec sec-type="distribution" id="SECID0EJGAE"><title>Distribution.</title><p>Mainly circumtropical, with some species in East Palaearctic region.</p></tp:treatment-sec><tp:treatment-sec sec-type="notes" id="SECID0EOGAE"><title>Notes.</title><p>The subgenus <tp:taxon-name><tp:taxon-name-part taxon-name-part-type="genus" reg="Planitonia">Planitonia</tp:taxon-name-part></tp:taxon-name> subg. n. (with type species <italic><tp:taxon-name><tp:taxon-name-part taxon-name-part-type="genus" reg="Stantonia">Stantonia</tp:taxon-name-part> <tp:taxon-name-part taxon-name-part-type="species" reg="robustifemur">robustifemur</tp:taxon-name-part></tp:taxon-name></italic> van Achterberg &amp; Long, sp. n.) is proposed for the species with flat clypeus and face, reduced vein r-m of the fore wing and long ovipositor sheath (1.0–1.4 times as long as fore wing). Besides the type species described in this paper, <italic><tp:taxon-name><tp:taxon-name-part taxon-name-part-type="genus" reg="Stantonia">S.</tp:taxon-name-part> <tp:taxon-name-part taxon-name-part-type="species" reg="lutea">lutea</tp:taxon-name-part></tp:taxon-name></italic> (Szépligeti, 1910) belongs to it. The subgenus is only known from the Oriental region and the biology is unknown. The name is derived from “planus” (Latin for flat, because of the flat clypeus) and the generic name <italic><tp:taxon-name><tp:taxon-name-part taxon-name-part-type="genus" reg="Stantonia">Stantonia</tp:taxon-name-part></tp:taxon-name></italic>. Gender: feminine.</p><p>The genus <italic><tp:taxon-name><tp:taxon-name-part taxon-name-part-type="genus" reg="Sulorgilus">Sulorgilus</tp:taxon-name-part></tp:taxon-name></italic> van Achterberg, 1994, is superficially similar and occurs in the treated area (<xref ref-type="bibr" rid="B12">Long and van Achterberg 2016</xref>). It has vein cu-a of hind wing approximately as long as vein 1-M (vein cu-a much shorter than vein 1-M in <italic><tp:taxon-name><tp:taxon-name-part taxon-name-part-type="genus" reg="Stantonia">Stantonia</tp:taxon-name-part></tp:taxon-name></italic>), antenna of ♀ shortened (long) and its 15 subapical segments distinctly moniliform (non-moniliform and slender, but intermediate in <italic><tp:taxon-name><tp:taxon-name-part taxon-name-part-type="genus" reg="Stantonia">S.</tp:taxon-name-part> <tp:taxon-name-part taxon-name-part-type="species" reg="robustifemur">robustifemur</tp:taxon-name-part></tp:taxon-name></italic> and <italic><tp:taxon-name><tp:taxon-name-part taxon-name-part-type="genus" reg="Stantonia">S.</tp:taxon-name-part> <tp:taxon-name-part taxon-name-part-type="species" reg="lutea">lutea</tp:taxon-name-part></tp:taxon-name></italic>) and hind femur densely punctate (usually sparsely punctate or punctulate).</p><sec sec-type="Key to species of the genus Stantonia Ashmead from Vietnam, China, Japan, and Russia" id="SECID0EBJAE"><title>Key to species of the genus <italic><tp:taxon-name><tp:taxon-name-part taxon-name-part-type="genus" reg="Stantonia">Stantonia</tp:taxon-name-part></tp:taxon-name></italic> Ashmead from Vietnam, China, Japan, and Russia</title><table-wrap content-type="key" position="anchor" orientation="portrait"><table id="TID0E2HAC" rules="all"><tbody><tr><td rowspan="1" colspan="1">1</td><td rowspan="1" colspan="1">Clypeus flat (Figs <xref ref-type="fig" rid="F18">66</xref>, <xref ref-type="fig" rid="F18">68</xref>); length of ovipositor sheath 1.1–1.4 times as long as fore wing; vein r-m of fore wing absent or largely so (Fig. <xref ref-type="fig" rid="F17">59</xref>); outer side of middle tibia with dense pegs (Fig. <xref ref-type="fig" rid="F17">59</xref>); face flattened medially; [basal half of hind tibia brownish yellow but with ivory basal ring; hind femur robust (Fig. <xref ref-type="fig" rid="F18">65</xref>) and ventrally slightly widened subbasally (Fig. <xref ref-type="fig" rid="F18">70</xref>), with satin sheen and micro-sculpture ventrally; propodeum anteriorly mostly granulate; length of first metasomal tergite 1.8–2.6 times its apical width; humeral plate partly dark brown]; subgenus <tp:taxon-name><tp:taxon-name-part taxon-name-part-type="genus" reg="Planitonia">Planitonia</tp:taxon-name-part></tp:taxon-name> subg. n.</td><td rowspan="1" colspan="1">
                      <bold><italic><tp:taxon-name><tp:taxon-name-part taxon-name-part-type="genus" reg="Stantonia">S.</tp:taxon-name-part> <tp:taxon-name-part taxon-name-part-type="species" reg="robustifemur">robustifemur</tp:taxon-name-part></tp:taxon-name></italic> van Achterberg &amp; Long, sp. n.</bold>
                    </td></tr><tr><td rowspan="1" colspan="1">–</td><td rowspan="1" colspan="1">Clypeus convex (Figs <xref ref-type="fig" rid="F24">88</xref>, <xref ref-type="fig" rid="F24">90</xref>); length of ovipositor sheath 0.1–0.6 times as long as fore wing; vein r-m of fore wing partly pigmented and usually sclerotised (Figs <xref ref-type="fig" rid="F24">82</xref>, <xref ref-type="fig" rid="F25">94</xref>, <xref ref-type="fig" rid="F25">96</xref>); outer side of middle tibia at most with a row of pegs (Fig. <xref ref-type="fig" rid="F31">117</xref>); face slightly convex medially; subgenus <tp:taxon-name><tp:taxon-name-part taxon-name-part-type="subgenus" reg="Stantonia">Stantonia</tp:taxon-name-part></tp:taxon-name> Ashmead, 1904</td><td rowspan="1" colspan="1">
                      <bold>2</bold>
                    </td></tr><tr><td rowspan="1" colspan="1">2</td><td rowspan="1" colspan="1">Anterior tentorial pits below lower level of eyes or near it (Fig. <xref ref-type="fig" rid="F8">19</xref>) and malar space comparatively long in lateral view (Fig. <xref ref-type="fig" rid="F8">21</xref>); anterior half of propodeum distinctly punctate-rugose; [epipleuron of second tergite with vague brownish patch (Fig. <xref ref-type="fig" rid="F7">17</xref>); second metasomal tergite largely or entirely yellowish; temple <!--PageBreak-->moderately punctate dorsally (Figs <xref ref-type="fig" rid="F8">20</xref>, <xref ref-type="fig" rid="F8">22</xref>); basal half of hind coxa reticulate-punctate dorsally]</td><td rowspan="1" colspan="1">
                      <bold><italic><tp:taxon-name><tp:taxon-name-part taxon-name-part-type="genus" reg="Stantonia">S.</tp:taxon-name-part> <tp:taxon-name-part taxon-name-part-type="species" reg="clappae">clappae</tp:taxon-name-part></tp:taxon-name></italic> Kittel, 2016</bold>
                    </td></tr><tr><td rowspan="1" colspan="1">–</td><td rowspan="1" colspan="1">Anterior tentorial pits dorsally distinctly above lower level of eyes (Figs <xref ref-type="fig" rid="F22">79</xref>, <xref ref-type="fig" rid="F24">88</xref>, <xref ref-type="fig" rid="F31">118</xref>) and malar space comparatively short (Figs <xref ref-type="fig" rid="F22">76</xref>, <xref ref-type="fig" rid="F31">120</xref>); anterior half of propodeum usually punctulate and largely smooth, spaced punctate or granulate</td><td rowspan="1" colspan="1">
                      <bold>3</bold>
                    </td></tr><tr><td rowspan="1" colspan="1">3</td><td rowspan="1" colspan="1">Second metasomal suture curved and medial area behind suture convex (Figs <xref ref-type="fig" rid="F22">80</xref>); length of ovipositor sheath 0.4–0.6 times as long as fore wing (but unknown of <italic><tp:taxon-name><tp:taxon-name-part taxon-name-part-type="genus" reg="Stantonia">S.</tp:taxon-name-part> <tp:taxon-name-part taxon-name-part-type="species" reg="spasskensis">spasskensis</tp:taxon-name-part></tp:taxon-name></italic>); length of first metasomal tergite 3.2–4.2 times its apical width</td><td rowspan="1" colspan="1">
                      <bold>4</bold>
                    </td></tr><tr><td rowspan="1" colspan="1">–</td><td rowspan="1" colspan="1">Second metasomal suture straight and medial area behind suture flat or nearly so (Figs <xref ref-type="fig" rid="F10">28</xref>, <xref ref-type="fig" rid="F18">64</xref>), <bold>if</bold> slightly curved (Fig. <xref ref-type="fig" rid="F24">91</xref>) then third tergite flat medio-anteriorly; length of ovipositor sheath 0.1–0.6 times as long as fore wing; length of first tergite 2.0–3.7 times its apical width</td><td rowspan="1" colspan="1">
                      <bold>9</bold>
                    </td></tr><tr><td rowspan="1" colspan="1">4</td><td rowspan="1" colspan="1">Mesosoma entirely or largely black (Figs <xref ref-type="fig" rid="F3">3</xref>, <xref ref-type="fig" rid="F30">112</xref>); submedially antenna with a white or ivory band contrasting with blackish basal third of antenna (Figs <xref ref-type="fig" rid="F3">3</xref>, <xref ref-type="fig" rid="F30">112</xref>); hind femur black or dark brown medially (Figs <xref ref-type="fig" rid="F3">3</xref>, <xref ref-type="fig" rid="F30">112</xref>); hind tarsus (except basitarsus basally and telotarsus) whitish or ivory; epipleuron of second metasomal tergite dark brown medially (Figs <xref ref-type="fig" rid="F3">3</xref>, <xref ref-type="fig" rid="F30">112</xref>)</td><td rowspan="1" colspan="1">
                      <bold>5</bold>
                    </td></tr><tr><td rowspan="1" colspan="1">-</td><td rowspan="1" colspan="1">Mesosoma entirely yellow or brownish yellow (Figs <xref ref-type="fig" rid="F9">23</xref>, <xref ref-type="fig" rid="F14">46</xref>, <xref ref-type="fig" rid="F32">123</xref>); antenna without a pale band, at most somewhat paler submedially (Figs <xref ref-type="fig" rid="F9">23</xref>, <xref ref-type="fig" rid="F32">123</xref>); hind femur brownish yellow medially (Figs <xref ref-type="fig" rid="F9">23</xref>, <xref ref-type="fig" rid="F11">36</xref>, <xref ref-type="fig" rid="F32">123</xref>); epipleuron of second tergite entirely yellowish (Fig. <xref ref-type="fig" rid="F9">23</xref>), but partly darkened in <italic><tp:taxon-name><tp:taxon-name-part taxon-name-part-type="genus" reg="Stantonia">S.</tp:taxon-name-part> <tp:taxon-name-part taxon-name-part-type="species" reg="xiangqianensis">xiangqianensis</tp:taxon-name-part></tp:taxon-name></italic> (Fig. <xref ref-type="fig" rid="F32">123</xref>); [second tergite distinctly convex basally; hind tarsus largely ivory or dark brown; apex of first tergite brownish yellow; hind femur with smooth interspaces and shiny ventrally; humeral plate entirely yellowish]</td><td rowspan="1" colspan="1">
                      <bold>7</bold>
                    </td></tr><tr><td rowspan="1" colspan="1">5</td><td rowspan="1" colspan="1">Antenna of both sexes with 14–17 white or ivory segments submedially (Fig. <xref ref-type="fig" rid="F30">112</xref>); fore wing evenly infuscated (Fig. <xref ref-type="fig" rid="F31">113</xref>); propodeum and metapleuron black posteriorly; second metasomal epipleuron with distinctly isolated and well defined dark brown patch medially (Fig. <xref ref-type="fig" rid="F31">117</xref>); [first tergite distinctly narrowed behind spiracles (Fig. <xref ref-type="fig" rid="F31">116</xref>); tegulum dark brown; second metasomal tergite 1.7 times longer than wide basally]</td><td rowspan="1" colspan="1">
                      <bold><italic><tp:taxon-name><tp:taxon-name-part taxon-name-part-type="genus" reg="Stantonia">S.</tp:taxon-name-part> <tp:taxon-name-part taxon-name-part-type="species" reg="vietnamica">vietnamica</tp:taxon-name-part></tp:taxon-name></italic> van Achterberg, sp. n.</bold>
                    </td></tr><tr><td rowspan="1" colspan="1">–</td><td rowspan="1" colspan="1">Antenna of both sexes with 6–13 white or ivory segments (Figs <xref ref-type="fig" rid="F3">3</xref>, <xref ref-type="fig" rid="F22">75</xref>); fore wing only apically infuscated (Figs <xref ref-type="fig" rid="F3">3</xref>, <xref ref-type="fig" rid="F22">75</xref>); propodeum and metapleuron yellowish brown or ivory posteriorly; second metasomal epipleuron with fuzzy dark brown area medially (Fig. <xref ref-type="fig" rid="F3">3</xref>)</td><td rowspan="1" colspan="1">
                      <bold>6</bold>
                    </td></tr><tr><td rowspan="1" colspan="1">6</td><td rowspan="1" colspan="1">Epipleuron of second metasomal tergite partly brownish yellow (Fig. <xref ref-type="fig" rid="F3">3</xref>); propodeum widely pale yellowish or yellowish brown posteriorly (Fig. <xref ref-type="fig" rid="F3">3</xref>)</td><td rowspan="1" colspan="1">
                      <bold><italic><tp:taxon-name><tp:taxon-name-part taxon-name-part-type="genus" reg="Stantonia">S.</tp:taxon-name-part> <tp:taxon-name-part taxon-name-part-type="species" reg="annulicornis">annulicornis</tp:taxon-name-part></tp:taxon-name></italic> Enderlein, 1921</bold>
                    </td></tr><tr><td rowspan="1" colspan="1">–</td><td rowspan="1" colspan="1">Epipleuron of second metasomal tergite largely infuscated (Fig. <xref ref-type="fig" rid="F21">74</xref>); propodeum narrowly yellowish brown posteriorly (Figs <xref ref-type="fig" rid="F21">74</xref>, <xref ref-type="fig" rid="F22">77</xref>)</td><td rowspan="1" colspan="1">
                      <bold><italic><tp:taxon-name><tp:taxon-name-part taxon-name-part-type="genus" reg="Stantonia">S.</tp:taxon-name-part> <tp:taxon-name-part taxon-name-part-type="species" reg="spasskensis">spasskensis</tp:taxon-name-part></tp:taxon-name></italic> Belokobylskij, 1993</bold>
                    </td></tr><!--PageBreak--><tr><td rowspan="1" colspan="1">7</td><td rowspan="1" colspan="1">Hind tarsus (except basitarsus) dark brown (Figs <xref ref-type="fig" rid="F9">23</xref>, <xref ref-type="fig" rid="F10">29</xref>); hind femur slightly widened subapically (Fig. <xref ref-type="fig" rid="F9">23</xref>); hind coxa largely coarsely transverse striate (Fig. <xref ref-type="fig" rid="F10">25</xref>); transverse rugae of propodeum distinctly developed (Fig. <xref ref-type="fig" rid="F10">26</xref>)</td><td rowspan="1" colspan="1">
                      <bold><italic><tp:taxon-name><tp:taxon-name-part taxon-name-part-type="genus" reg="Stantonia">S.</tp:taxon-name-part> <tp:taxon-name-part taxon-name-part-type="species" reg="dickyyui">dickyyui</tp:taxon-name-part></tp:taxon-name></italic> van Achterberg &amp; Long, sp. n.</bold>
                    </td></tr><tr><td rowspan="1" colspan="1">–</td><td rowspan="1" colspan="1">Hind tarsus (except telotarsus) ivory (Figs <xref ref-type="fig" rid="F14">46</xref>, <xref ref-type="fig" rid="F15">52</xref>, <xref ref-type="fig" rid="F32">123</xref>); hind femur parallel-sided subapically (Figs <xref ref-type="fig" rid="F14">46</xref>, <xref ref-type="fig" rid="F32">123</xref>); hind coxa largely irregularly and densely finely rugose (Fig. <xref ref-type="fig" rid="F15">48</xref>); transverse rugae of propodeum weakly developed (Fig. <xref ref-type="fig" rid="F15">48</xref>)</td><td rowspan="1" colspan="1">
                      <bold>8</bold>
                    </td></tr><tr><td rowspan="1" colspan="1">8</td><td rowspan="1" colspan="1">Vein 3-SR+SR1 of fore wing approx. 2.9 times as long as vein r (Fig. <xref ref-type="fig" rid="F15">47</xref>); second–fourth metasomal tergites entirely yellowish brown and less compressed (Fig. <xref ref-type="fig" rid="F14">46</xref>); propodeum anteriorly largely smooth</td><td rowspan="1" colspan="1">
                      <bold><italic><tp:taxon-name><tp:taxon-name-part taxon-name-part-type="genus" reg="Stantonia">S.</tp:taxon-name-part> <tp:taxon-name-part taxon-name-part-type="species" reg="issikii">issikii</tp:taxon-name-part></tp:taxon-name></italic> Watanabe, 1932</bold>
                    </td></tr><tr><td rowspan="1" colspan="1">–</td><td rowspan="1" colspan="1">Vein 3-SR+SR1 of fore wing 3.7–3.8 times as long as vein r (Fig. <xref ref-type="fig" rid="F32">123</xref>); second–fourth tergites posteriorly darkened (Fig. <xref ref-type="fig" rid="F32">123</xref>) and strongly compressed apically; propodeum anteriorly partly sculptured</td><td rowspan="1" colspan="1">
                      <bold><italic><tp:taxon-name><tp:taxon-name-part taxon-name-part-type="genus" reg="Stantonia">S.</tp:taxon-name-part> <tp:taxon-name-part taxon-name-part-type="species" reg="xiangqianensis">xiangqianensis</tp:taxon-name-part></tp:taxon-name></italic> Chen, He &amp; Ma, 2004</bold>
                    </td></tr><tr><td rowspan="1" colspan="1">9</td><td rowspan="1" colspan="1">Ventrally hind femur coarsely reticulate-rugose, densely sculptured, rather matt <bold>and</bold> ventrally apical 0.3–0.6 of femur black or dark brown (both sexes); mesopleuron ventrally and mesosternum often largely black; hind tarsus (except telotarsus and base of basitarsus) ivory, but fourth segment more or less dark brown; vertex largely dark brown or black; second epipleuron with large dark brown or brown patch; length of first metasomal tergite 2.0–2.8 times its apical width; [vertex rather coarsely and densely punctate]</td><td rowspan="1" colspan="1">
                      <bold>10</bold>
                    </td></tr><tr><td rowspan="1" colspan="1">-</td><td rowspan="1" colspan="1">Ventrally hind femur smooth and shiny, finely punctate or finely to moderately coriaceous-rugose or -rugulose and matt; <bold>if</bold> rugose or rugulose, then hind femur ventrally entirely yellowish or nearly so; mesopleuron ventrally and mesosternum yellowish brown; hind tarsus (except basitarsus) and fourth segment largely dark brown or ivory; vertex yellowish brown; area below precoxal suture finely punctate; second epipleuron entirely yellow and without dark patch, but with patch in <italic><tp:taxon-name><tp:taxon-name-part taxon-name-part-type="genus" reg="Stantonia">S.</tp:taxon-name-part> <tp:taxon-name-part taxon-name-part-type="species" reg="takeuchii">takeuchii</tp:taxon-name-part></tp:taxon-name></italic>; length of first metasomal tergite 3.0–3.7 times its apical width, but 2.4–2.7 times in <italic><tp:taxon-name><tp:taxon-name-part taxon-name-part-type="genus" reg="Stantonia">S.</tp:taxon-name-part> <tp:taxon-name-part taxon-name-part-type="species" reg="sumatrana">sumatrana</tp:taxon-name-part></tp:taxon-name></italic> and <italic><tp:taxon-name><tp:taxon-name-part taxon-name-part-type="genus" reg="Stantonia">S.</tp:taxon-name-part> <tp:taxon-name-part taxon-name-part-type="species" reg="brevicaudata">brevicaudata</tp:taxon-name-part></tp:taxon-name></italic></td><td rowspan="1" colspan="1">
                      <bold>11</bold>
                    </td></tr><tr><td rowspan="1" colspan="1">10</td><td rowspan="1" colspan="1">Length of ovipositor sheath approx. 0.2 times as long as fore wing and 0.3 times length of metasoma (Fig. <xref ref-type="fig" rid="F2">2</xref>); length of first tergite 2.4–2.8 times its apical width; precoxal sulcus below crenulae usually coarsely punctate anteriorly; hind basitarsus pale yellow or white basally (Figs <xref ref-type="fig" rid="F1">1</xref>, <xref ref-type="fig" rid="F2">2</xref>), at most slightly infuscated; ventrally basal 0.2–0.4 of hind femur yellow; epipleuron of second tergite with nearly equilateral triangular patch (Figs <xref ref-type="fig" rid="F1">1</xref>, <xref ref-type="fig" rid="F2">2</xref>); entire antenna pale brown to dark brown, at most slightly paler submedially (Fig. <xref ref-type="fig" rid="F1">1</xref>); second metasomal tergite shiny and smooth</td><td rowspan="1" colspan="1">
                      <bold><italic><tp:taxon-name><tp:taxon-name-part taxon-name-part-type="genus" reg="Stantonia">S.</tp:taxon-name-part> <tp:taxon-name-part taxon-name-part-type="species" reg="angustata">angustata</tp:taxon-name-part></tp:taxon-name></italic> van Achterberg, 1987</bold>
                    </td></tr><tr><td rowspan="1" colspan="1">–</td><td rowspan="1" colspan="1">Length of ovipositor sheath 0.4–0.5 times as long as fore wing and approximately as long as metasoma or slightly shorter (Fig. <xref ref-type="fig" rid="F11">36</xref>); length of first tergite 2.0–2.2 times its apical width; precoxal sulcus below crenulae sparsely <!--PageBreak-->punctulate or spaced punctate anteriorly; hind basitarsus blackish basally (Fig. <xref ref-type="fig" rid="F11">36</xref>); ventrally basal 0.4–0.6 of hind femur yellow; epipleuron of second tergite with elongate subtriangular patch (Fig. <xref ref-type="fig" rid="F11">36</xref>); basal half of antenna of ♀ dark brown basally and pale brownish or ivory apically, resulting in a pale submedial band (less clearly defined in ♂); second tergite rather matt and superficially granulate</td><td rowspan="1" colspan="1">
                      <bold><italic><tp:taxon-name><tp:taxon-name-part taxon-name-part-type="genus" reg="Stantonia">S.</tp:taxon-name-part> <tp:taxon-name-part taxon-name-part-type="species" reg="gracilis">gracilis</tp:taxon-name-part></tp:taxon-name></italic> van Achterberg, 1987</bold>
                    </td></tr><tr><td rowspan="1" colspan="1">11</td><td rowspan="1" colspan="1">Vein r-m omitted comparatively low from vein 2-SR, and petiole of second submarginal cell distinctly longer than wide (Figs <xref ref-type="fig" rid="F13">38</xref>, <xref ref-type="fig" rid="F25">96</xref>, <xref ref-type="fig" rid="F29">111</xref>); fore wing subhyaline apically (Figs <xref ref-type="fig" rid="F13">38</xref>, <xref ref-type="fig" rid="F29">111</xref>); hind femur matt ventrally; ovipositor sheath approximately half as long as metasoma (Fig. <xref ref-type="fig" rid="F29">111</xref>) or longer (Fig. <xref ref-type="fig" rid="F12">37</xref>)</td><td rowspan="1" colspan="1">
                      <bold>12</bold>
                    </td></tr><tr><td rowspan="1" colspan="1">-</td><td rowspan="1" colspan="1">Vein r-m of fore wing omitted near connection of vein r and 3-SR+SR1 and petiole of second submarginal cell at most slightly longer than wide (Figs <xref ref-type="fig" rid="F5">6</xref>, <xref ref-type="fig" rid="F24">82</xref>, <xref ref-type="fig" rid="F25">94</xref>); fore wing more or less darkened apically (Figs <xref ref-type="fig" rid="F5">6</xref>, <xref ref-type="fig" rid="F19">71</xref>, <xref ref-type="fig" rid="F20">72</xref>); <bold>if</bold> hardly so (Fig. <xref ref-type="fig" rid="F24">82</xref>) then hind femur shiny ventrally and ovipositor sheath distinctly shorter than half length of metasoma (Fig. <xref ref-type="fig" rid="F23">81</xref>)</td><td rowspan="1" colspan="1">
                      <bold>13</bold>
                    </td></tr><tr><td rowspan="1" colspan="1">12</td><td rowspan="1" colspan="1">Vein CU1b subequal to vein 3-CU1 (Figs <xref ref-type="fig" rid="F25">95</xref>, <xref ref-type="fig" rid="F29">111</xref>); dorso-apically hind coxa with transverse carinae; length of ovipositor sheath 0.25–0.32 times fore wing, approximately half as long as metasoma (Fig. <xref ref-type="fig" rid="F29">111</xref>); first metasomal tergite of ♀ distinctly narrowed behind spiracle and 3.0-3.6 times as long as its apical width; propodeum and first–second metasomal tergites largely smooth</td><td rowspan="1" colspan="1">
                      <bold><italic><tp:taxon-name><tp:taxon-name-part taxon-name-part-type="genus" reg="Stantonia">S.</tp:taxon-name-part> <tp:taxon-name-part taxon-name-part-type="species" reg="tianmushana">tianmushana</tp:taxon-name-part></tp:taxon-name></italic> Chen, He &amp; Ma, 2004</bold>
                    </td></tr><tr><td rowspan="1" colspan="1">-</td><td rowspan="1" colspan="1">Vein CU1b 0.3 times as long as vein 3-CU1 (Fig. <xref ref-type="fig" rid="F13">38</xref>); dorso-apically hind coxa without transverse carinae (Fig. <xref ref-type="fig" rid="F13">42</xref>); length of ovipositor sheath 0.5 times fore wing and somewhat shorter than metasoma (Fig. <xref ref-type="fig" rid="F12">37</xref>); first tergite of ♀ indistinctly narrowed behind spiracle (Fig. <xref ref-type="fig" rid="F13">41</xref>) and approximately twice as long as its apical width; propodeum and first–second metasomal tergites finely granulate (Figs <xref ref-type="fig" rid="F13">40</xref>, <xref ref-type="fig" rid="F13">41</xref>)</td><td rowspan="1" colspan="1">
                      <bold><italic><tp:taxon-name><tp:taxon-name-part taxon-name-part-type="genus" reg="Stantonia">S.</tp:taxon-name-part> <tp:taxon-name-part taxon-name-part-type="species" reg="granulata">granulata</tp:taxon-name-part></tp:taxon-name></italic> Long &amp; van Achterberg, sp. n.</bold>
                    </td></tr><tr><td rowspan="1" colspan="1">13</td><td rowspan="1" colspan="1">Length of ovipositor sheath 0.40–0.60 times as long as fore wing (Figs <xref ref-type="fig" rid="F16">58</xref>, <xref ref-type="fig" rid="F20">72</xref>, <xref ref-type="fig" rid="F27">99</xref>); length of first tergite 3.0–3.7 times its apical width (Fig. <xref ref-type="fig" rid="F28">103</xref>); [hind femur densely finely sculptured and rather matt ventrally]</td><td rowspan="1" colspan="1">
                      <bold>14</bold>
                    </td></tr><tr><td rowspan="1" colspan="1">–</td><td rowspan="1" colspan="1">Length of ovipositor sheath 0.10–0.25 times as long as fore wing (Figs <xref ref-type="fig" rid="F4">4</xref>, <xref ref-type="fig" rid="F6">16</xref>, <xref ref-type="fig" rid="F19">71</xref>, <xref ref-type="fig" rid="F23">81</xref>); length of first tergite 2.4–3.3 times its apical width (Figs <xref ref-type="fig" rid="F5">9</xref>, <xref ref-type="fig" rid="F24">85</xref>)</td><td rowspan="1" colspan="1">
                      <bold>16</bold>
                    </td></tr><tr><td rowspan="1" colspan="1">14</td><td rowspan="1" colspan="1">Antenna of ♀ with 8–13 white or ivory segments submedially (Fig. <xref ref-type="fig" rid="F16">58</xref>); vertex moderately punctate; middle lobe of mesoscutum yellowish brown medially; [lateral lobes of mesoscutum more or less dark brown; tegulum brownish yellow; base and apex of first tergite and base of second tergite yellowish brown]</td><td rowspan="1" colspan="1">
                      <bold><italic><tp:taxon-name><tp:taxon-name-part taxon-name-part-type="genus" reg="Stantonia">S.</tp:taxon-name-part> <tp:taxon-name-part taxon-name-part-type="species" reg="qui">qui</tp:taxon-name-part></tp:taxon-name></italic> Chen, He &amp; Ma, 2004</bold>
                    </td></tr><tr><td rowspan="1" colspan="1">–</td><td rowspan="1" colspan="1">Antenna of ♀ yellowish brown submedially (Figs <xref ref-type="fig" rid="F20">72</xref>, <xref ref-type="fig" rid="F27">99</xref>); vertex coarsely punctate and interspaces approximately as wide as punctures or less (Fig. <xref ref-type="fig" rid="F28">107</xref>); middle lobe of mesoscutum dark brown medially (Fig. <xref ref-type="fig" rid="F28">102</xref>)</td><td rowspan="1" colspan="1">
                      <bold>15</bold>
                    </td></tr><tr><td rowspan="1" colspan="1">15</td><td rowspan="1" colspan="1">Inner half of humeral plate (Fig. <xref ref-type="fig" rid="F28">102</xref>), base and apex of first tergite and base of second tergite (Fig. <xref ref-type="fig" rid="F28">103</xref>) dark brown; hind coxa latero-apically and second <!--PageBreak-->epipleuron with dark brown patch (Fig. <xref ref-type="fig" rid="F27">99</xref>); [lateral lobes of mesoscutum more or less infuscate medially]</td><td rowspan="1" colspan="1">
                      <bold><italic><tp:taxon-name><tp:taxon-name-part taxon-name-part-type="genus" reg="Stantonia">S.</tp:taxon-name-part> <tp:taxon-name-part taxon-name-part-type="species" reg="takeuchii">takeuchii</tp:taxon-name-part></tp:taxon-name></italic> (Watanabe, 1937)</bold>
                    </td></tr><tr><td rowspan="1" colspan="1">–</td><td rowspan="1" colspan="1">Humeral plate entirely, base and apex of first tergite and base of second tergite yellowish brown (Fig. <xref ref-type="fig" rid="F20">73</xref>); hind coxa and second epipleuron entirely yellowish brown (Fig. <xref ref-type="fig" rid="F20">72</xref>)</td><td rowspan="1" colspan="1">
                      <bold><italic><tp:taxon-name><tp:taxon-name-part taxon-name-part-type="genus" reg="Stantonia">S.</tp:taxon-name-part> <tp:taxon-name-part taxon-name-part-type="species" reg="sauteri">sauteri</tp:taxon-name-part></tp:taxon-name></italic> Watanabe, 1932</bold>
                    </td></tr><tr><td rowspan="1" colspan="1">16</td><td rowspan="1" colspan="1">Lobes of mesoscutum dark brown or infuscate medially (Figs <xref ref-type="fig" rid="F6">16</xref>, <xref ref-type="fig" rid="F19">71</xref>); antenna of ♀ 1.6–1.7 times as long as fore wing; length of ovipositor sheath 0.17–0.25 times as long as fore wing; frons often entirely dark brown or blackish medially; [basal half of antenna largely yellowish brown; apex of hind coxa more or less dark brown dorsally]</td><td rowspan="1" colspan="1">
                      <bold>17</bold>
                    </td></tr><tr><td rowspan="1" colspan="1">–</td><td rowspan="1" colspan="1">Lobes of mesoscutum brownish yellow medially (Figs <xref ref-type="fig" rid="F5">8</xref>, <xref ref-type="fig" rid="F26">97</xref>); antenna of ♀ 1.7–1.8 times as long as fore wing; length of ovipositor sheath 0.10–0.22 times as long as fore wing; frons more or less brownish yellow medially (Fig. <xref ref-type="fig" rid="F5">12</xref>)</td><td rowspan="1" colspan="1">
                      <bold>18</bold>
                    </td></tr><tr><td rowspan="1" colspan="1">17</td><td rowspan="1" colspan="1">Second and third hind tarsal segments ivory or white (Fig. <xref ref-type="fig" rid="F19">71</xref>); hind femur dull and densely micro-sculptured ventrally; tegulum dark brown or blackish; [propodeum with coarse transverse rugae]</td><td rowspan="1" colspan="1">
                      <bold><italic><tp:taxon-name><tp:taxon-name-part taxon-name-part-type="genus" reg="Stantonia">S.</tp:taxon-name-part> <tp:taxon-name-part taxon-name-part-type="species" reg="ruficornis">ruficornis</tp:taxon-name-part></tp:taxon-name></italic> Enderlein, 1921</bold>
                    </td></tr><tr><td rowspan="1" colspan="1">–</td><td rowspan="1" colspan="1">Second and third hind tarsal segments dark brown (Fig. <xref ref-type="fig" rid="F6">16</xref>); hind femur shiny and largely smooth ventrally; tegulum brownish yellow</td><td rowspan="1" colspan="1">
                      <bold><italic><tp:taxon-name><tp:taxon-name-part taxon-name-part-type="genus" reg="Stantonia">S.</tp:taxon-name-part> <tp:taxon-name-part taxon-name-part-type="species" reg="chaoi">chaoi</tp:taxon-name-part></tp:taxon-name></italic> Chen, He &amp; Ma, 2004</bold>
                    </td></tr><tr><td rowspan="1" colspan="1">18</td><td rowspan="1" colspan="1">First metasomal tergite of ♀ strongly shiny and 3.3–3.7 times as long as its apical width (Fig. <xref ref-type="fig" rid="F24">85</xref>); propodeum strongly shiny and with weak transverse rugae (Fig. <xref ref-type="fig" rid="F24">85</xref>); interspaces between punctures of ventral face of hind femur distinctly shiny; hind coxa strongly shiny dorsally (Fig. <xref ref-type="fig" rid="F24">83</xref>); length of ovipositor sheath 0.10–0.15 times fore wing; vertex punctulate and interspaces much wider than punctures (Fig. <xref ref-type="fig" rid="F24">89</xref>); [apex of first tergite and base of second tergite yellowish brown; second tergite of ♀ 1.6–1.7 times as long as wide; hind basitarsus (except apex) ivory or white and remainder dark brown]</td><td rowspan="1" colspan="1">
                      <bold><italic><tp:taxon-name><tp:taxon-name-part taxon-name-part-type="genus" reg="Stantonia">S.</tp:taxon-name-part> <tp:taxon-name-part taxon-name-part-type="species" reg="stilpnosoma">stilpnosoma</tp:taxon-name-part></tp:taxon-name></italic> Long &amp; van Achterberg, sp. n.</bold>
                    </td></tr><tr><td rowspan="1" colspan="1">–</td><td rowspan="1" colspan="1">First tergite of ♀ with satin sheen and 2.4–3.0 times as long as its apical width (Fig. <xref ref-type="fig" rid="F5">9</xref>); propodeum with satin sheen and with coarse transverse rugae (Fig. <xref ref-type="fig" rid="F5">8</xref>); interspaces between punctures of ventral face of hind femur micro-sculptured and rather matt; hind coxa with satin sheen dorsally (Fig. <xref ref-type="fig" rid="F5">7</xref>); length of ovipositor sheath 0.16–0.22 times fore wing; vertex moderately punctate, interspaces mostly as wide as punctures (Fig. <xref ref-type="fig" rid="F5">12</xref>)</td><td rowspan="1" colspan="1">
                      <bold>19</bold>
                    </td></tr><tr><td rowspan="1" colspan="1">19</td><td rowspan="1" colspan="1">Humeral plate partly brown or dark brown (Fig. <xref ref-type="fig" rid="F26">97</xref>); penultimate antennal segment of both sexes at least twice as long as wide (Fig. <xref ref-type="fig" rid="F26">98</xref>); occipital carina wider lamelliform; length of fore wing 4.7–7.5 mm</td><td rowspan="1" colspan="1">
                      <bold><italic><tp:taxon-name><tp:taxon-name-part taxon-name-part-type="genus" reg="Stantonia">S.</tp:taxon-name-part> <tp:taxon-name-part taxon-name-part-type="species" reg="sumatrana">sumatrana</tp:taxon-name-part></tp:taxon-name></italic> Enderlein, 1908</bold>
                    </td></tr><tr><td rowspan="1" colspan="1">–</td><td rowspan="1" colspan="1">Humeral plate entirely pale yellowish or slightly brownish (Fig. <xref ref-type="fig" rid="F5">8</xref>); penultimate antennal segment of both sexes 1.5–1.7 times as long as wide (Fig. <xref ref-type="fig" rid="F4">5</xref>); occipital carina narrow lamelliform (Fig. <xref ref-type="fig" rid="F5">12</xref>); length of fore wing 4.2–4.6 mm</td><td rowspan="1" colspan="1">
                      <bold><italic><tp:taxon-name><tp:taxon-name-part taxon-name-part-type="genus" reg="Stantonia">S.</tp:taxon-name-part> <tp:taxon-name-part taxon-name-part-type="species" reg="brevicaudata">brevicaudata</tp:taxon-name-part></tp:taxon-name></italic> van Achterberg, sp. n.</bold>
                    </td></tr><!--PageBreak--></tbody></table></table-wrap></sec></tp:treatment-sec><tp:treatment-sec><!--Section generated to contain objects referenced in tp:taxon-treatment.--><fig id="F1" position="float" orientation="portrait"><label>Figure 1.</label><caption><p>
                <italic><tp:taxon-name><tp:taxon-name-part taxon-name-part-type="genus" reg="Stantonia">Stantonia</tp:taxon-name-part> <tp:taxon-name-part taxon-name-part-type="species" reg="angustata">angustata</tp:taxon-name-part></tp:taxon-name></italic> van Achterberg, ♀, Vietnam, Cát Tiên N.P., habitus, lateral aspect.</p></caption><graphic xmlns:xlink="http://www.w3.org/1999/xlink" xlink:href="zookeys-723-061-g001.jpg" position="float" orientation="portrait" xlink:type="simple" id="oo_174445.jpg"/></fig><fig id="F2" position="float" orientation="portrait"><label>Figure 2.</label><caption><p>
                <italic><tp:taxon-name><tp:taxon-name-part taxon-name-part-type="genus" reg="Stantonia">Stantonia</tp:taxon-name-part> <tp:taxon-name-part taxon-name-part-type="species" reg="angustata">angustata</tp:taxon-name-part></tp:taxon-name></italic> van Achterberg, ♀, Vietnam, Vu Quang N.P., habitus, lateral aspect.</p></caption><graphic xmlns:xlink="http://www.w3.org/1999/xlink" xlink:href="zookeys-723-061-g002.jpg" position="float" orientation="portrait" xlink:type="simple" id="oo_174446.jpg"/></fig><fig id="F3" position="float" orientation="portrait"><label>Figure 3.</label><caption><p>
                <italic><tp:taxon-name><tp:taxon-name-part taxon-name-part-type="genus" reg="Stantonia">Stantonia</tp:taxon-name-part> <tp:taxon-name-part taxon-name-part-type="species" reg="annulicornis">annulicornis</tp:taxon-name-part></tp:taxon-name></italic> Enderlein, ♀, Vietnam, Cát Tiên N.P., habitus, lateral aspect.</p></caption><graphic xmlns:xlink="http://www.w3.org/1999/xlink" xlink:href="zookeys-723-061-g003.jpg" position="float" orientation="portrait" xlink:type="simple" id="oo_174447.jpg"/></fig><fig id="F4" position="float" orientation="portrait"><label>Figures 4–5.</label><caption><p>
                <italic><tp:taxon-name><tp:taxon-name-part taxon-name-part-type="genus" reg="Stantonia">Stantonia</tp:taxon-name-part> <tp:taxon-name-part taxon-name-part-type="species" reg="brevicaudata">brevicaudata</tp:taxon-name-part></tp:taxon-name></italic> sp. n., ♀, holotype. <bold>4</bold> habitus, lateral aspect <bold>5</bold> apex of antenna.</p></caption><graphic xmlns:xlink="http://www.w3.org/1999/xlink" xlink:href="zookeys-723-061-g004.jpg" position="float" orientation="portrait" xlink:type="simple" id="oo_174448.jpg"/></fig><fig id="F5" position="float" orientation="portrait"><label>Figures 6–15.</label><caption><p>
                <italic><tp:taxon-name><tp:taxon-name-part taxon-name-part-type="genus" reg="Stantonia">Stantonia</tp:taxon-name-part> <tp:taxon-name-part taxon-name-part-type="species" reg="brevicaudata">brevicaudata</tp:taxon-name-part></tp:taxon-name></italic> sp. n., ♀, holotype. <bold>6</bold> wings <bold>7</bold> mesosoma, lateral aspect <bold>8</bold> mesosoma, dorsal aspect <bold>9</bold> first metasomal tergite, dorsal aspect <bold>10</bold> hind leg, lateral aspect <bold>11</bold> head, anterior aspect <bold>12</bold> head, dorsal aspect <bold>13</bold> second and third metasomal tergites, dorsal aspect <bold>14</bold> hind tibia, ventral aspect <bold>15</bold> antenna.</p></caption><graphic xmlns:xlink="http://www.w3.org/1999/xlink" xlink:href="zookeys-723-061-g005.jpg" position="float" orientation="portrait" xlink:type="simple" id="oo_174449.jpg"/></fig><fig id="F6" position="float" orientation="portrait"><label>Figure 16.</label><caption><p>
                <italic><tp:taxon-name><tp:taxon-name-part taxon-name-part-type="genus" reg="Stantonia">Stantonia</tp:taxon-name-part> <tp:taxon-name-part taxon-name-part-type="species" reg="chaoi">chaoi</tp:taxon-name-part></tp:taxon-name></italic> Chen, He &amp; Ma, ♀, holotype, habitus, lateral aspect. Photo: Jiachen Zhu.</p></caption><graphic xmlns:xlink="http://www.w3.org/1999/xlink" xlink:href="zookeys-723-061-g006.jpg" position="float" orientation="portrait" xlink:type="simple" id="oo_174450.jpg"/></fig><fig id="F7" position="float" orientation="portrait"><label>Figure 17.</label><caption><p>
                <italic><tp:taxon-name><tp:taxon-name-part taxon-name-part-type="genus" reg="Stantonia">Stantonia</tp:taxon-name-part> <tp:taxon-name-part taxon-name-part-type="species" reg="clappae">clappae</tp:taxon-name-part></tp:taxon-name></italic> Kittel, ♀, paratype, China, Jilin, habitus, lateral aspect. Photo: Jiachen Zhu.</p></caption><graphic xmlns:xlink="http://www.w3.org/1999/xlink" xlink:href="zookeys-723-061-g007.jpg" position="float" orientation="portrait" xlink:type="simple" id="oo_174451.jpg"/></fig><fig id="F8" position="float" orientation="portrait"><label>Figures 18–22.</label><caption><p>
                <italic><tp:taxon-name><tp:taxon-name-part taxon-name-part-type="genus" reg="Stantonia">Stantonia</tp:taxon-name-part> <tp:taxon-name-part taxon-name-part-type="species" reg="clappae">clappae</tp:taxon-name-part></tp:taxon-name></italic> Kittel, ♀, holotype, China, Zhejiang, but 22 of paratype from Jilin. <bold>18</bold> habitus, lateral aspect (a= separated wings) <bold>19</bold> head, anterior aspect <bold>20, 22</bold> head, dorsal aspect <bold>21</bold> detail of malar space, lateral aspect. Photos: Jiachen Zhu.</p></caption><graphic xmlns:xlink="http://www.w3.org/1999/xlink" xlink:href="zookeys-723-061-g008.jpg" position="float" orientation="portrait" xlink:type="simple" id="oo_174452.jpg"/></fig><fig id="F9" position="float" orientation="portrait"><label>Figure 23.</label><caption><p>
                <italic><tp:taxon-name><tp:taxon-name-part taxon-name-part-type="genus" reg="Stantonia">Stantonia</tp:taxon-name-part> <tp:taxon-name-part taxon-name-part-type="species" reg="dickyyui">dickyyui</tp:taxon-name-part></tp:taxon-name></italic> sp. n., ♀, holotype, habitus, lateral aspect.</p></caption><graphic xmlns:xlink="http://www.w3.org/1999/xlink" xlink:href="zookeys-723-061-g009.jpg" position="float" orientation="portrait" xlink:type="simple" id="oo_174454.jpg"/></fig><fig id="F10" position="float" orientation="portrait"><label>Figures 24–35.</label><caption><p>
                <italic><tp:taxon-name><tp:taxon-name-part taxon-name-part-type="genus" reg="Stantonia">Stantonia</tp:taxon-name-part> <tp:taxon-name-part taxon-name-part-type="species" reg="dickyyui">dickyyui</tp:taxon-name-part></tp:taxon-name></italic> sp. n., ♀, holotype. <bold>24</bold> wings <bold>25</bold> mesosoma, lateral aspect <bold>26</bold> mesosoma, dorsal aspect <bold>27</bold> first metasomal tergite, dorsal aspect <bold>28</bold> second and third metasomal tergites, dorsal aspect <bold>29</bold> hind leg, lateral aspect <bold>30</bold> base of antenna, dorsal aspect <bold>31</bold> head, anterior aspect <bold>32</bold> head, dorsal aspect <bold>33</bold> head, lateral aspect <bold>34</bold> apex of antenna, dorsal aspect <bold>35</bold> mandible and malar space, lateral aspect.</p></caption><graphic xmlns:xlink="http://www.w3.org/1999/xlink" xlink:href="zookeys-723-061-g010.jpg" position="float" orientation="portrait" xlink:type="simple" id="oo_174455.jpg"/></fig><fig id="F11" position="float" orientation="portrait"><label>Figure 36.</label><caption><p>
                <italic><tp:taxon-name><tp:taxon-name-part taxon-name-part-type="genus" reg="Stantonia">Stantonia</tp:taxon-name-part> <tp:taxon-name-part taxon-name-part-type="species" reg="gracilis">gracilis</tp:taxon-name-part></tp:taxon-name></italic> van Achterberg, ♀, Vietnam, Cát Tiên N.P., habitus, lateral aspect.</p></caption><graphic xmlns:xlink="http://www.w3.org/1999/xlink" xlink:href="zookeys-723-061-g011.jpg" position="float" orientation="portrait" xlink:type="simple" id="oo_174456.jpg"/></fig><fig id="F12" position="float" orientation="portrait"><label>Figure 37.</label><caption><p>
                <italic><tp:taxon-name><tp:taxon-name-part taxon-name-part-type="genus" reg="Stantonia">Stantonia</tp:taxon-name-part> <tp:taxon-name-part taxon-name-part-type="species" reg="granulata">granulata</tp:taxon-name-part></tp:taxon-name></italic> sp. n., ♀, holotype, habitus, lateral aspect.</p></caption><graphic xmlns:xlink="http://www.w3.org/1999/xlink" xlink:href="zookeys-723-061-g012.jpg" position="float" orientation="portrait" xlink:type="simple" id="oo_174457.jpg"/></fig><fig id="F13" position="float" orientation="portrait"><label>Figures 38–45.</label><caption><p>
                <italic><tp:taxon-name><tp:taxon-name-part taxon-name-part-type="genus" reg="Stantonia">Stantonia</tp:taxon-name-part> <tp:taxon-name-part taxon-name-part-type="species" reg="granulata">granulata</tp:taxon-name-part></tp:taxon-name></italic> sp. n., ♀, holotype. <bold>38</bold> wings <bold>39</bold> mesosoma, lateral aspect <bold>40</bold> mesosoma, dorsal aspect <bold>41</bold> first–third metasomal tergites, dorsal aspect <bold>42</bold> hind leg, lateral aspect <bold>43</bold> head, anterior aspect <bold>44</bold> head, dorsal aspect <bold>45</bold> head, lateral aspect.</p></caption><graphic xmlns:xlink="http://www.w3.org/1999/xlink" xlink:href="zookeys-723-061-g013.jpg" position="float" orientation="portrait" xlink:type="simple" id="oo_174458.jpg"/></fig><fig id="F14" position="float" orientation="portrait"><label>Figure 46.</label><caption><p>
                <italic><tp:taxon-name><tp:taxon-name-part taxon-name-part-type="genus" reg="Stantonia">Stantonia</tp:taxon-name-part> <tp:taxon-name-part taxon-name-part-type="species" reg="issikii">issikii</tp:taxon-name-part></tp:taxon-name></italic> Watanabe, ♀, holotype, habitus, lateral aspect.</p></caption><graphic xmlns:xlink="http://www.w3.org/1999/xlink" xlink:href="zookeys-723-061-g014.jpg" position="float" orientation="portrait" xlink:type="simple" id="oo_174459.jpg"/></fig><fig id="F15" position="float" orientation="portrait"><label>Figures 47–57.</label><caption><p>
                <italic><tp:taxon-name><tp:taxon-name-part taxon-name-part-type="genus" reg="Stantonia">Stantonia</tp:taxon-name-part> <tp:taxon-name-part taxon-name-part-type="species" reg="issikii">issikii</tp:taxon-name-part></tp:taxon-name></italic> Watanabe, ♀, holotype. <bold>47</bold> fore wing <bold>48</bold> mesosoma, lateral aspect <bold>49</bold> mesosoma, dorsal aspect <bold>50</bold> propodeum and first metasomal tergite, dorsal aspect <bold>51</bold> second and third metasomal tergites, dorsal aspect <bold>52</bold> hind leg, lateral aspect <bold>53</bold> detail of submedial and first subdiscal cells of fore wing <bold>54</bold> head, anterior aspect <bold>55</bold> head, dorsal aspect <bold>56</bold> head, lateral aspect <bold>57</bold> occipital flange, postero-lateral aspect.</p></caption><graphic xmlns:xlink="http://www.w3.org/1999/xlink" xlink:href="zookeys-723-061-g015.jpg" position="float" orientation="portrait" xlink:type="simple" id="oo_174460.jpg"/></fig><fig id="F16" position="float" orientation="portrait"><label>Figure 58.</label><caption><p>
                <italic><tp:taxon-name><tp:taxon-name-part taxon-name-part-type="genus" reg="Stantonia">Stantonia</tp:taxon-name-part> <tp:taxon-name-part taxon-name-part-type="species" reg="qui">qui</tp:taxon-name-part></tp:taxon-name></italic> Chen, He &amp; Ma, ♀, holotype, habitus, lateral aspect. Photo: Jiachen Zhu.</p></caption><graphic xmlns:xlink="http://www.w3.org/1999/xlink" xlink:href="zookeys-723-061-g016.jpg" position="float" orientation="portrait" xlink:type="simple" id="oo_174461.jpg"/></fig><fig id="F17" position="float" orientation="portrait"><label>Figure 59.</label><caption><p>
                <italic><tp:taxon-name><tp:taxon-name-part taxon-name-part-type="genus" reg="Stantonia">Stantonia</tp:taxon-name-part> <tp:taxon-name-part taxon-name-part-type="species" reg="robustifemur">robustifemur</tp:taxon-name-part></tp:taxon-name></italic> sp. n., ♀, holotype, habitus, lateral aspect.</p></caption><graphic xmlns:xlink="http://www.w3.org/1999/xlink" xlink:href="zookeys-723-061-g017.jpg" position="float" orientation="portrait" xlink:type="simple" id="oo_174462.jpg"/></fig><fig id="F18" position="float" orientation="portrait"><label>Figures 60–70.</label><caption><p>
                <italic><tp:taxon-name><tp:taxon-name-part taxon-name-part-type="genus" reg="Stantonia">Stantonia</tp:taxon-name-part> <tp:taxon-name-part taxon-name-part-type="species" reg="robustifemur">robustifemur</tp:taxon-name-part></tp:taxon-name></italic> sp. n., ♀, holotype. <bold>60</bold> wings <bold>61</bold> mesosoma, lateral aspect <bold>62</bold> mesosoma, dorsal aspect <bold>63</bold> first metasomal tergite, dorsal aspect <bold>64</bold> second–fourth metasomal tergites, dorsal aspect <bold>65</bold> hind leg, lateral aspect <bold>66</bold> head, anterior aspect <bold>67</bold> head, dorsal aspect <bold>68</bold> detail of clypeus and malar space, lateral aspect <bold>69</bold> antenna <bold>70</bold> hind femur, ventral aspect.</p></caption><graphic xmlns:xlink="http://www.w3.org/1999/xlink" xlink:href="zookeys-723-061-g018.jpg" position="float" orientation="portrait" xlink:type="simple" id="oo_174463.jpg"/></fig><fig id="F19" position="float" orientation="portrait"><label>Figure 71.</label><caption><p>
                <italic><tp:taxon-name><tp:taxon-name-part taxon-name-part-type="genus" reg="Stantonia">Stantonia</tp:taxon-name-part> <tp:taxon-name-part taxon-name-part-type="species" reg="ruficornis">ruficornis</tp:taxon-name-part></tp:taxon-name></italic> Enderlein, ♀, Vietnam, Cuc Phuong N.P., habitus, lateral aspect.</p></caption><graphic xmlns:xlink="http://www.w3.org/1999/xlink" xlink:href="zookeys-723-061-g019.jpg" position="float" orientation="portrait" xlink:type="simple" id="oo_174464.jpg"/></fig><fig id="F20" position="float" orientation="portrait"><label>Figures 72, 73.</label><caption><p>
                <italic><tp:taxon-name><tp:taxon-name-part taxon-name-part-type="genus" reg="Stantonia">Stantonia</tp:taxon-name-part> <tp:taxon-name-part taxon-name-part-type="species" reg="sauteri">sauteri</tp:taxon-name-part></tp:taxon-name></italic> Watanabe, ♀, holotype. <bold>72</bold> habitus, lateral aspect <bold>73</bold> habitus, dorsal aspect. Photos: A.D. Liston.</p></caption><graphic xmlns:xlink="http://www.w3.org/1999/xlink" xlink:href="zookeys-723-061-g020.jpg" position="float" orientation="portrait" xlink:type="simple" id="oo_174465.jpg"/></fig><fig id="F21" position="float" orientation="portrait"><label>Figure 74.</label><caption><p>
                <italic><tp:taxon-name><tp:taxon-name-part taxon-name-part-type="genus" reg="Stantonia">Stantonia</tp:taxon-name-part> <tp:taxon-name-part taxon-name-part-type="species" reg="spasskensis">spasskensis</tp:taxon-name-part></tp:taxon-name></italic> Belokobylskij, ♂, holotype, habitus, lateral aspect. Photo: K. Samartsev.</p></caption><graphic xmlns:xlink="http://www.w3.org/1999/xlink" xlink:href="zookeys-723-061-g021.jpg" position="float" orientation="portrait" xlink:type="simple" id="oo_174466.jpg"/></fig><fig id="F22" position="float" orientation="portrait"><label>Figures 75–80.</label><caption><p>
                <italic><tp:taxon-name><tp:taxon-name-part taxon-name-part-type="genus" reg="Stantonia">Stantonia</tp:taxon-name-part> <tp:taxon-name-part taxon-name-part-type="species" reg="spasskensis">spasskensis</tp:taxon-name-part></tp:taxon-name></italic> Belokobylskij, ♂, holotype. <bold>75</bold> antenna and wings <bold>76</bold> head, lateral aspect and mesosoma, latero-dorsal aspect <bold>77</bold> mesosoma, dorsal aspect <bold>78</bold> first metasomal tergite, dorsal aspect <bold>79</bold> head, anterior aspect <bold>80</bold> second and third metasomal tergites, dorsal aspect. Photos: K. Samartsev.</p></caption><graphic xmlns:xlink="http://www.w3.org/1999/xlink" xlink:href="zookeys-723-061-g022.jpg" position="float" orientation="portrait" xlink:type="simple" id="oo_174467.jpg"/></fig><fig id="F23" position="float" orientation="portrait"><label>Figure 81.</label><caption><p>
                <italic><tp:taxon-name><tp:taxon-name-part taxon-name-part-type="genus" reg="Stantonia">Stantonia</tp:taxon-name-part> <tp:taxon-name-part taxon-name-part-type="species" reg="stilpnosoma">stilpnosoma</tp:taxon-name-part></tp:taxon-name></italic> sp. n., ♀, paratype, Cuc Phuong N.P., habitus, lateral aspect.</p></caption><graphic xmlns:xlink="http://www.w3.org/1999/xlink" xlink:href="zookeys-723-061-g023.jpg" position="float" orientation="portrait" xlink:type="simple" id="oo_174468.jpg"/></fig><fig id="F24" position="float" orientation="portrait"><label>Figures 82–92.</label><caption><p>
                <italic><tp:taxon-name><tp:taxon-name-part taxon-name-part-type="genus" reg="Stantonia">Stantonia</tp:taxon-name-part> <tp:taxon-name-part taxon-name-part-type="species" reg="stilpnosoma">stilpnosoma</tp:taxon-name-part></tp:taxon-name></italic> sp. n., ♀, paratype, Cuc Phuong N.P. <bold>82</bold> wings <bold>83</bold> mesosoma, lateral aspect <bold>84</bold> mesosoma, dorsal aspect <bold>85</bold> first–fourth metasomal tergites, dorsal aspect <bold>86</bold> hind leg, lateral aspect <bold>87</bold> hind femur, ventral aspect <bold>88</bold> head, anterior aspect <bold>89</bold> head, dorsal aspect <bold>90</bold> detail of clypeus and malar space, lateral aspect <bold>91</bold> second and third metasomal tergites, dorsal aspect <bold>92</bold> antenna.</p></caption><graphic xmlns:xlink="http://www.w3.org/1999/xlink" xlink:href="zookeys-723-061-g024.jpg" position="float" orientation="portrait" xlink:type="simple" id="oo_174469.jpg"/></fig><fig id="F25" position="float" orientation="portrait"><label>Figures 93–96.</label><caption><p>
                <bold>93, 94</bold> <italic><tp:taxon-name><tp:taxon-name-part taxon-name-part-type="genus" reg="Stantonia">Stantonia</tp:taxon-name-part> <tp:taxon-name-part taxon-name-part-type="species" reg="stilpnosoma">stilpnosoma</tp:taxon-name-part></tp:taxon-name></italic> sp. n., ♀, holotype <bold>95, 96</bold>. <italic><tp:taxon-name><tp:taxon-name-part taxon-name-part-type="genus" reg="Stantonia">S.</tp:taxon-name-part> <tp:taxon-name-part taxon-name-part-type="species" reg="tianmushana">tianmushana</tp:taxon-name-part></tp:taxon-name></italic> Chen, He &amp; Ma, ♀, Vietnam, Vu Quang N.P. <bold>93, 95</bold> first subdiscal cell of fore wing <bold>94, 96</bold> second submarginal cell of fore wing.</p></caption><graphic xmlns:xlink="http://www.w3.org/1999/xlink" xlink:href="zookeys-723-061-g025.jpg" position="float" orientation="portrait" xlink:type="simple" id="oo_174470.jpg"/></fig><fig id="F26" position="float" orientation="portrait"><label>Figures 97, 98.</label><caption><p>
                <italic><tp:taxon-name><tp:taxon-name-part taxon-name-part-type="genus" reg="Stantonia">Stantonia</tp:taxon-name-part> <tp:taxon-name-part taxon-name-part-type="species" reg="sumatrana">sumatrana</tp:taxon-name-part></tp:taxon-name></italic> Enderlein, ♀, Malaysia, Sabah, Poring. <bold>97</bold> habitus, lateral aspect <bold>98</bold> apices of antennae.</p></caption><graphic xmlns:xlink="http://www.w3.org/1999/xlink" xlink:href="zookeys-723-061-g026.jpg" position="float" orientation="portrait" xlink:type="simple" id="oo_174471.jpg"/></fig><fig id="F27" position="float" orientation="portrait"><label>Figure 99.</label><caption><p>
                <italic><tp:taxon-name><tp:taxon-name-part taxon-name-part-type="genus" reg="Stantonia">Stantonia</tp:taxon-name-part> <tp:taxon-name-part taxon-name-part-type="species" reg="takeuchii">takeuchii</tp:taxon-name-part></tp:taxon-name></italic> (Watanabe), ♀, holotype, habitus, lateral aspect.</p></caption><graphic xmlns:xlink="http://www.w3.org/1999/xlink" xlink:href="zookeys-723-061-g027.jpg" position="float" orientation="portrait" xlink:type="simple" id="oo_174472.jpg"/></fig><fig id="F28" position="float" orientation="portrait"><label>Figures 100–110.</label><caption><p>
                <italic><tp:taxon-name><tp:taxon-name-part taxon-name-part-type="genus" reg="Stantonia">Stantonia</tp:taxon-name-part> <tp:taxon-name-part taxon-name-part-type="species" reg="takeuchii">takeuchii</tp:taxon-name-part></tp:taxon-name></italic> (Watanabe), ♀, holotype. <bold>100</bold> wings <bold>101</bold> mesosoma, lateral aspect <bold>102</bold> mesosoma, dorsal aspect <bold>103</bold> propodeum and first metasomal tergite, dorsal aspect <bold>104</bold> second and third metasomal tergites, dorsal aspect <bold>105</bold> hind coxa, dorsal aspect <bold>106</bold> head, anterior aspect <bold>107</bold> head, dorsal aspect <bold>108</bold> head, lateral aspect <bold>109</bold> hind leg, lateral aspect <bold>110</bold> detail of submedial and first subdiscal cells of fore wing.</p></caption><graphic xmlns:xlink="http://www.w3.org/1999/xlink" xlink:href="zookeys-723-061-g028.jpg" position="float" orientation="portrait" xlink:type="simple" id="oo_174473.jpg"/></fig><fig id="F29" position="float" orientation="portrait"><label>Figure 111.</label><caption><p>
                <italic><tp:taxon-name><tp:taxon-name-part taxon-name-part-type="genus" reg="Stantonia">Stantonia</tp:taxon-name-part> <tp:taxon-name-part taxon-name-part-type="species" reg="tianmushana">tianmushana</tp:taxon-name-part></tp:taxon-name></italic> Chen, He &amp; Ma, ♀, holotype, habitus, lateral aspect. Photo: Jiachen Zhu.</p></caption><graphic xmlns:xlink="http://www.w3.org/1999/xlink" xlink:href="zookeys-723-061-g029.jpg" position="float" orientation="portrait" xlink:type="simple" id="oo_174474.jpg"/></fig><fig id="F30" position="float" orientation="portrait"><label>Figure 112.</label><caption><p>
                <italic><tp:taxon-name><tp:taxon-name-part taxon-name-part-type="genus" reg="Stantonia">Stantonia</tp:taxon-name-part> <tp:taxon-name-part taxon-name-part-type="species" reg="vietnamica">vietnamica</tp:taxon-name-part></tp:taxon-name></italic> sp. n., ♀, holotype, habitus, lateral aspect.</p></caption><graphic xmlns:xlink="http://www.w3.org/1999/xlink" xlink:href="zookeys-723-061-g030.jpg" position="float" orientation="portrait" xlink:type="simple" id="oo_174475.jpg"/></fig><fig id="F31" position="float" orientation="portrait"><label>Figures 113–122.</label><caption><p>
                <italic><tp:taxon-name><tp:taxon-name-part taxon-name-part-type="genus" reg="Stantonia">Stantonia</tp:taxon-name-part> <tp:taxon-name-part taxon-name-part-type="species" reg="vietnamica">vietnamica</tp:taxon-name-part></tp:taxon-name></italic> sp. n., ♀, holotype. <bold>113</bold> wings <bold>114</bold> mesosoma, lateral aspect <bold>115</bold> mesosoma, dorsal aspect <bold>116</bold> first–second metasomal tergites, dorsal aspect <bold>117</bold> hind leg, lateral aspect <bold>118</bold> head, anterior aspect <bold>119</bold> head, dorsal aspect <bold>120</bold> detail of clypeus and malar space, lateral aspect <bold>121</bold> hind femur, ventral aspect <bold>122</bold> antenna.</p></caption><graphic xmlns:xlink="http://www.w3.org/1999/xlink" xlink:href="zookeys-723-061-g031.jpg" position="float" orientation="portrait" xlink:type="simple" id="oo_174476.jpg"/></fig><fig id="F32" position="float" orientation="portrait"><label>Figure 123.</label><caption><p>
                <italic><tp:taxon-name><tp:taxon-name-part taxon-name-part-type="genus" reg="Stantonia">Stantonia</tp:taxon-name-part> <tp:taxon-name-part taxon-name-part-type="species" reg="xiangqianensis">xiangqianensis</tp:taxon-name-part></tp:taxon-name></italic> Chen, He &amp; Ma, ♀, holotype, habitus, lateral aspect. Photo: Jiachen Zhu.</p></caption><graphic xmlns:xlink="http://www.w3.org/1999/xlink" xlink:href="zookeys-723-061-g032.jpg" position="float" orientation="portrait" xlink:type="simple" id="oo_174477.jpg"/></fig></tp:treatment-sec><ref-list><ref id="B15"><mixed-citation xmlns:xlink="http://www.w3.org/1999/xlink" xlink:type="simple">
          <person-group><name name-style="western"><surname>Shenefelt</surname><given-names>RD</given-names></name></person-group> (<year>1970</year>) <article-title><tp:taxon-name><tp:taxon-name-part taxon-name-part-type="family">Braconidae</tp:taxon-name-part></tp:taxon-name> 2. <tp:taxon-name><tp:taxon-name-part taxon-name-part-type="subfamily">Helconinae</tp:taxon-name-part></tp:taxon-name>, <tp:taxon-name><tp:taxon-name-part taxon-name-part-type="subfamily">Calyptinae</tp:taxon-name-part></tp:taxon-name>, <tp:taxon-name>Mimagathidinae</tp:taxon-name>, <tp:taxon-name>Triaspinae</tp:taxon-name>. Hymenopterorum Catalogus (nova editio).</article-title> <source>Pars</source> <volume>5</volume>: <fpage>177</fpage>–<lpage>306</lpage>.</mixed-citation></ref><ref id="B16"><mixed-citation xmlns:xlink="http://www.w3.org/1999/xlink" xlink:type="simple">
          <person-group><name name-style="western"><surname>van Achterberg</surname><given-names>C</given-names></name></person-group> (<year>1987</year>) <article-title>Revisionary notes on the subfamily <tp:taxon-name><tp:taxon-name-part taxon-name-part-type="subfamily">Orgilinae</tp:taxon-name-part></tp:taxon-name> (<tp:taxon-name><tp:taxon-name-part taxon-name-part-type="order">Hymenoptera</tp:taxon-name-part></tp:taxon-name>: <tp:taxon-name><tp:taxon-name-part taxon-name-part-type="family">Braconidae</tp:taxon-name-part></tp:taxon-name>).</article-title> <source>Zoologische Verhandelingen Leiden</source> <volume>242</volume>: <fpage>1</fpage>–<lpage>111</lpage>.</mixed-citation></ref><ref id="B4"><mixed-citation xmlns:xlink="http://www.w3.org/1999/xlink" xlink:type="simple">
          <person-group><name name-style="western"><surname>Braet</surname><given-names>Y</given-names></name><name name-style="western"><surname>Quicke</surname><given-names>DLJ</given-names></name></person-group> (<year>2004</year>) <article-title>A phylogenetic analysis of the <tp:taxon-name>Mimagathidini</tp:taxon-name> with revisionary notes on the genus <italic><tp:taxon-name><tp:taxon-name-part taxon-name-part-type="genus">Stantonia</tp:taxon-name-part></tp:taxon-name></italic> Ashmead, 1904 (<tp:taxon-name><tp:taxon-name-part taxon-name-part-type="order">Hymenoptera</tp:taxon-name-part></tp:taxon-name>: <tp:taxon-name><tp:taxon-name-part taxon-name-part-type="family">Braconidae</tp:taxon-name-part></tp:taxon-name>: <tp:taxon-name><tp:taxon-name-part taxon-name-part-type="subfamily">Orgilinae</tp:taxon-name-part></tp:taxon-name>).</article-title> <source>Journal of Natural History</source> <volume>38</volume>(<issue>12</issue>): <fpage>1489</fpage>–<lpage>1589</lpage>. <ext-link xlink:type="simple" ext-link-type="doi" xlink:href="10.1080/0022293031000155313">https://doi.org/10.1080/0022293031000155313</ext-link></mixed-citation></ref><ref id="B5"><mixed-citation xmlns:xlink="http://www.w3.org/1999/xlink" xlink:type="simple">
          <person-group><name name-style="western"><surname>Chen</surname><given-names>X-X</given-names></name><name name-style="western"><surname>He</surname><given-names>J-H</given-names></name><name name-style="western"><surname>Ma</surname><given-names>Y</given-names></name></person-group> (<year>2004</year>) <article-title><tp:taxon-name><tp:taxon-name-part taxon-name-part-type="order">Hymenoptera</tp:taxon-name-part></tp:taxon-name>: <tp:taxon-name><tp:taxon-name-part taxon-name-part-type="family">Braconidae</tp:taxon-name-part></tp:taxon-name> (II).</article-title> <source>Fauna Sinica</source> <volume>37</volume>: <fpage>351</fpage>–<lpage>533</lpage>.</mixed-citation></ref><ref id="B11"><mixed-citation xmlns:xlink="http://www.w3.org/1999/xlink" xlink:type="simple">
          <person-group><name name-style="western"><surname>Long</surname><given-names>KD</given-names></name><name name-style="western"><surname>van Achterberg</surname><given-names>C</given-names></name></person-group> (<year>2014</year>) <article-title>An additional list with new records of Braconid wasps of the family <tp:taxon-name><tp:taxon-name-part taxon-name-part-type="family">Braconidae</tp:taxon-name-part></tp:taxon-name> (<tp:taxon-name><tp:taxon-name-part taxon-name-part-type="order">Hymenoptera</tp:taxon-name-part></tp:taxon-name>) from Vietnam.</article-title> <source>Tap Chi Sinh Hoc (Journal of Biology)</source> <volume>36</volume>(<issue>4</issue>): <fpage>397</fpage>–<lpage>415</lpage>. <ext-link xlink:type="simple" ext-link-type="doi" xlink:href="10.15625/0866-7160/v37n4.5979">http://dx.doi.org/10.15625/0866-7160/v37n4.5979</ext-link></mixed-citation></ref><ref id="B23"><mixed-citation xmlns:xlink="http://www.w3.org/1999/xlink" xlink:type="simple">
          <person-group><name name-style="western"><surname>Viereck</surname><given-names>HL</given-names></name></person-group> (<year>1914</year>) <article-title>Type species of the genera of Ichneumon flies.</article-title> <source>United States National Museum Bulletin</source> <volume>83</volume>: <fpage>1</fpage>–<lpage>186</lpage>. <ext-link xlink:type="simple" ext-link-type="doi" xlink:href="10.5479/si.03629236.83.1">https://doi.org/10.5479/si.03629236.83.1</ext-link></mixed-citation></ref><ref id="B13"><mixed-citation xmlns:xlink="http://www.w3.org/1999/xlink" xlink:type="simple">
          <person-group><name name-style="western"><surname>Muesebeck</surname><given-names>CFW</given-names></name></person-group> (<year>1970</year>) <article-title>The Nearctic species of <italic><tp:taxon-name><tp:taxon-name-part taxon-name-part-type="genus">Orgilus</tp:taxon-name-part></tp:taxon-name></italic> Haliday (<tp:taxon-name><tp:taxon-name-part taxon-name-part-type="order">Hymenoptera</tp:taxon-name-part></tp:taxon-name>: <tp:taxon-name><tp:taxon-name-part taxon-name-part-type="family">Braconidae</tp:taxon-name-part></tp:taxon-name>).</article-title> <source>Smithsonian Contribution to Zoology</source> <volume>30</volume>: <fpage>1</fpage>–<lpage>104</lpage>. <ext-link xlink:type="simple" ext-link-type="doi" xlink:href="10.5479/si.00810282.30">https://doi.org/10.5479/si.00810282.30</ext-link></mixed-citation></ref><ref id="B12"><mixed-citation xmlns:xlink="http://www.w3.org/1999/xlink" xlink:type="simple">
          <person-group><name name-style="western"><surname>Long</surname><given-names>KD</given-names></name><name name-style="western"><surname>van Achterberg</surname><given-names>C</given-names></name></person-group> (<year>2016</year>) <article-title>New record of the genus <italic><tp:taxon-name><tp:taxon-name-part taxon-name-part-type="genus">Sulorgilus</tp:taxon-name-part></tp:taxon-name></italic> van Achterberg (<tp:taxon-name><tp:taxon-name-part taxon-name-part-type="order">Hymenoptera</tp:taxon-name-part></tp:taxon-name>: <tp:taxon-name><tp:taxon-name-part taxon-name-part-type="family">Braconidae</tp:taxon-name-part></tp:taxon-name>: <tp:taxon-name><tp:taxon-name-part taxon-name-part-type="subfamily">Orgilinae</tp:taxon-name-part></tp:taxon-name>) with description of new species from Vietnam.</article-title> <source>Tap Chi Sinh Hoc (Journal of Biology)</source> <volume>38</volume>(<issue>3</issue>): <fpage>310</fpage>–<lpage>315</lpage>. <ext-link xlink:type="simple" ext-link-type="doi" xlink:href="10.15625/0886-7160/v38n3.8723">http://dx.doi.org/10.15625/0886-7160/v38n3.8723</ext-link></mixed-citation></ref></ref-list></tp:taxon-treatment>
