# Supplementary material for: Review of Stantonia Ashmead (Hymenoptera, Braconidae, Orgilinae) from Vietnam, China, Japan, and Russia, with descriptions of six new species
Source: Zookeys. 2017 Dec 18;(723):61–119. doi: 10.3897/zookeys.723.21668 (PMC5769733; doi:10.3897/zookeys.723.21668)
Supplement: XML Treatment for Stantonia angustata [file zookeys.723.21668-treatment2.xml]

<!DOCTYPE tp:taxon-treatment
  PUBLIC "-//TaxonX//DTD Taxonomic Treatment Publishing DTD v0 20100105//EN" "tax-treatment-NSO.dtd">
<tp:taxon-treatment xmlns:tp="http://www.plazi.org/taxpub"><tp:treatment-meta><kwd-group><label>Taxon classification</label><kwd><named-content xmlns:xlink="http://www.w3.org/1999/xlink" content-type="kingdom">Animalia</named-content></kwd><kwd><named-content xmlns:xlink="http://www.w3.org/1999/xlink" content-type="order">Hymenoptera</named-content></kwd><kwd><named-content xmlns:xlink="http://www.w3.org/1999/xlink" content-type="family">Braconidae</named-content></kwd></kwd-group><mixed-citation publication-type="journal"><person-group><name><surname>van Achterberg</surname><given-names>Cornelis</given-names></name><name><surname>Long</surname><given-names>Khuat Dang</given-names></name><name><surname>Chen</surname><given-names>Xue-xin</given-names></name></person-group><article-title>Review of <italic><tp:taxon-name><tp:taxon-name-part taxon-name-part-type="genus" reg="Stantonia">Stantonia</tp:taxon-name-part></tp:taxon-name></italic> Ashmead (<tp:taxon-name><tp:taxon-name-part taxon-name-part-type="order">Hymenoptera</tp:taxon-name-part></tp:taxon-name>, <tp:taxon-name><tp:taxon-name-part taxon-name-part-type="family">Braconidae</tp:taxon-name-part></tp:taxon-name>, <tp:taxon-name><tp:taxon-name-part taxon-name-part-type="subfamily">Orgilinae</tp:taxon-name-part></tp:taxon-name>) from Vietnam, China, Japan, and Russia, with descriptions of six new species</article-title><source>Zookeys</source><day>18</day><month>12</month><year>2017</year><volume>2017</volume><issue>723</issue><fpage>61</fpage><lpage>119</lpage><pub-id pub-id-type="doi">10.3897/zookeys.723.21668</pub-id></mixed-citation></tp:treatment-meta><tp:nomenclature><tp:taxon-name>
            <tp:taxon-name-part taxon-name-part-type="genus" reg="Stantonia">Stantonia</tp:taxon-name-part>
            <tp:taxon-name-part taxon-name-part-type="species" reg="angustata">angustata</tp:taxon-name-part>
          </tp:taxon-name><tp:taxon-authority>van Achterberg, 1987</tp:taxon-authority><xref ref-type="fig" rid="F1">Figs 1</xref><xref ref-type="fig" rid="F2">, 2</xref><!--PageBreak--><tp:nomenclature-citation-list><tp:nomenclature-citation><tp:taxon-name>
                <tp:taxon-name-part taxon-name-part-type="genus" reg="Stantonia">Stantonia</tp:taxon-name-part> <tp:taxon-name-part taxon-name-part-type="species" reg="angustata">angustata</tp:taxon-name-part></tp:taxon-name><comment>van Achterberg, 1987: 27–28; <xref ref-type="bibr" rid="B5">Chen et al. 2004</xref>: 354–356, 531; <xref ref-type="bibr" rid="B11">Long and van Achterberg 2014</xref>: 408.</comment></tp:nomenclature-citation></tp:nomenclature-citation-list></tp:nomenclature><tp:treatment-sec sec-type="material" id="SECID0E2YAG"><title>Material.</title><p>1 ♂ (<named-content xmlns:xlink="http://www.w3.org/1999/xlink" content-type="dwc:institutional_code" xlink:type="simple">RMNH</named-content>), “C. Vietnam: Thua Thien Hué, Phong Dién N.R., n[ea]r base-camp, 15 km W [of] Phong My, 80–120 m, 23.iii.–6.iv.2001, Mal. traps, C. v. Achterberg &amp; R. de Vries, <named-content xmlns:xlink="http://www.w3.org/1999/xlink" content-type="dwc:institutional_code" xlink:type="simple">RMNH</named-content>’01”; 1 ♂ (<abbrev xmlns:xlink="http://www.w3.org/1999/xlink" content-type="institution" xlink:title="Department of Insect Ecology" id="ABBRID0ELZAG" xlink:type="simple">IEBR</abbrev>), “N. Vietnam: Hoa Binh, Pa Co Hang Kia N.R., <named-content xmlns:xlink="http://www.w3.org/1999/xlink" content-type="dwc:verbatimCoordinates" xlink:type="simple"><named-content content-type="geo-json" specific-use="{&#34;type&#34;:&#34;Point&#34;,&#34;coordinates&#34;:[104.938889,20.743611]}" id="NCID0ETZAG" xlink:type="simple">20°44'37"N, 104°56'20"E</named-content></named-content>, 1046 m, 9–23.x.2009, Mal. tr. 5, C. v. Achterberg &amp; R. de Vries, <named-content xmlns:xlink="http://www.w3.org/1999/xlink" content-type="dwc:institutional_code" xlink:type="simple">RMNH</named-content>’09”; 1 ♀ + 2 ♂ (<named-content xmlns:xlink="http://www.w3.org/1999/xlink" content-type="dwc:institutional_code" xlink:type="simple">RMNH</named-content>, <abbrev xmlns:xlink="http://www.w3.org/1999/xlink" content-type="institution" xlink:title="Department of Insect Ecology" id="ABBRID0EC1AG" xlink:type="simple">IEBR</abbrev>), S. Vietnam: Dông Nai, Cát Tiên N.P., c. 100 m, 13–20.v.2007, Mal. traps, C. v. Achterberg &amp; R. de Vries, <named-content xmlns:xlink="http://www.w3.org/1999/xlink" content-type="dwc:institutional_code" xlink:type="simple">RMNH</named-content>’07”; 1 ♀, (<abbrev xmlns:xlink="http://www.w3.org/1999/xlink" content-type="institution" xlink:title="Department of Insect Ecology" id="ABBRID0EM1AG" xlink:type="simple">IEBR</abbrev>), “Orgi.009”, “NW. Vietnam: Lai Chau, Phong Tho, Tam Duong, Lai Nhi Thang, 09.x.2004, KDLong; 1 ♀ (VNMN), “Orgi.036”, “NE. Vietnam: Ninh Binh, Cuc Phuong N.P., 7-9.v.2002, KDLong; 1 ♂ (<named-content xmlns:xlink="http://www.w3.org/1999/xlink" content-type="dwc:institutional_code" xlink:type="simple">RMNH</named-content>), id., but 9.iv.–13.v.2007, Mai Phu Quy &amp; Nguyen Thanh Manh; 1 ♂ (<named-content xmlns:xlink="http://www.w3.org/1999/xlink" content-type="dwc:institutional_code" xlink:type="simple">RMNH</named-content>), “N. Vietnam: Ninh Binh, Cuc Phuong N.P., n[ea]r entrance, c. 225 m, 15.iv.–1.v.2000, Mal. Tr. II, Mai Phu Quy, <named-content xmlns:xlink="http://www.w3.org/1999/xlink" content-type="dwc:institutional_code" xlink:type="simple">RMNH</named-content>’00”; 1 ♂ (<named-content xmlns:xlink="http://www.w3.org/1999/xlink" content-type="dwc:institutional_code" xlink:type="simple">RMNH</named-content>), “S. Vietnam: Dak Lak, Chu Yang Sin N.P., n[ea]r dam, 740–940 m, 1–10.vi.2007, Mal. traps, C. v. Achterberg &amp; R. de Vries, <named-content xmlns:xlink="http://www.w3.org/1999/xlink" content-type="dwc:institutional_code" xlink:type="simple">RMNH</named-content>’07”; 1 ♀ (<named-content xmlns:xlink="http://www.w3.org/1999/xlink" content-type="dwc:institutional_code" xlink:type="simple">RMNH</named-content>), “C. Vietnam: Ha Tinh, Vu Quang N.P., <named-content xmlns:xlink="http://www.w3.org/1999/xlink" content-type="dwc:verbatimCoordinates" xlink:type="simple"><named-content content-type="geo-json" specific-use="{&#34;type&#34;:&#34;Point&#34;,&#34;coordinates&#34;:[105.441111,18.329722]}" id="NCID0ES2AG" xlink:type="simple">18°19'47"N, 105°26'28"E</named-content></named-content>, 66 m, 4.iii.–15.iv.2011, Mal. trap 9, C. v. Achterberg &amp; R. de Vries, <named-content xmlns:xlink="http://www.w3.org/1999/xlink" content-type="dwc:institutional_code" xlink:type="simple">RMNH</named-content>’11”; 1 ♀ (<named-content xmlns:xlink="http://www.w3.org/1999/xlink" content-type="dwc:institutional_code" xlink:type="simple">RMNH</named-content>), id., but <named-content xmlns:xlink="http://www.w3.org/1999/xlink" content-type="dwc:verbatimCoordinates" xlink:type="simple"><named-content content-type="geo-json" specific-use="{&#34;type&#34;:&#34;Point&#34;,&#34;coordinates&#34;:[105.431111,18.296111]}" id="NCID0EE3AG" xlink:type="simple">18°17'46"N, 105°25'52"E</named-content></named-content>, 106 m, 5.iii.–15.iv.2011, Mal. trap 12; 2 ♂ (<named-content xmlns:xlink="http://www.w3.org/1999/xlink" content-type="dwc:institutional_code" xlink:type="simple">IZAS</named-content>), “[China:] Sichuan, Mt. Emei, 550-750 m, 19 &amp; 20.v.1957”.</p></tp:treatment-sec><tp:treatment-sec sec-type="diagnosis" id="SECID0EO3AG"><title>Diagnosis.</title><p>Antenna dark brown, but scapus and pedicellus partly pale; vertex rather coarsely and densely punctate and largely dark brown or black; anteriorly precoxal sulcus below crenulae coarsely punctate; mesosoma yellow with black spots; tegulum blackish; mesopleuron dark ventrally and rather coarsely punctate; propodeum rugose medially but anteriorly largely smooth; hind tarsus pale yellow or white but fourth and fifth segments more or less dark brown; ventrally hind femur coarsely reticulate-rugose, densely sculptured and rather matt; ventral apical 0.3-0.6 of femur black or dark brown (both sexes); hind femur 6 times longer than wide; ventrally basal 0.2–0.4 of hind femur yellow; epipleuron of second tergite with equilateral triangular dark brown patch; length of ovipositor sheath 0.18–0.24 times as long as fore wing and 0.3 times length of metasoma; length of fore wing 4.7–6.3 mm.</p></tp:treatment-sec><tp:treatment-sec sec-type="variation" id="SECID0ET3AG"><title>Variation.</title><p>Hind tibial spurs blackish (Cát Tiên N.P. and Cuc Phuong N.P.; Fig. <xref ref-type="fig" rid="F1">1</xref>), brown (Vu Quang N.P.; Fig. <xref ref-type="fig" rid="F2">2</xref>) or yellowish (Phong Dién N.R.); typical <italic><tp:taxon-name><tp:taxon-name-part taxon-name-part-type="genus" reg="Stantonia">S.</tp:taxon-name-part> <tp:taxon-name-part taxon-name-part-type="species" reg="angustata">angustata</tp:taxon-name-part></tp:taxon-name></italic> have blackish spurs. Vietnamese specimens have hind tarsus (except dark telotarsus (Fig. <xref ref-type="fig" rid="F2">2</xref>) and sometimes (Fig. <xref ref-type="fig" rid="F1">1</xref>) fourth segment dark brown or brown) ivory or white; typical <italic><tp:taxon-name><tp:taxon-name-part taxon-name-part-type="genus" reg="Stantonia">S.</tp:taxon-name-part> <tp:taxon-name-part taxon-name-part-type="species" reg="angustata">angustata</tp:taxon-name-part></tp:taxon-name></italic> have also third hind tarsal segment dark brown and second segment more or less infuscated.</p><fig id="F1" position="float" orientation="portrait"><label>Figure 1.</label><caption><p>
                <italic><tp:taxon-name><tp:taxon-name-part taxon-name-part-type="genus" reg="Stantonia">Stantonia</tp:taxon-name-part> <tp:taxon-name-part taxon-name-part-type="species" reg="angustata">angustata</tp:taxon-name-part></tp:taxon-name></italic> van Achterberg, ♀, Vietnam, Cát Tiên N.P., habitus, lateral aspect.</p></caption><graphic xmlns:xlink="http://www.w3.org/1999/xlink" xlink:href="zookeys-723-061-g001.jpg" position="float" orientation="portrait" xlink:type="simple" id="oo_174445.jpg"/></fig><fig id="F2" position="float" orientation="portrait"><label>Figure 2.</label><caption><p>
                <italic><tp:taxon-name><tp:taxon-name-part taxon-name-part-type="genus" reg="Stantonia">Stantonia</tp:taxon-name-part> <tp:taxon-name-part taxon-name-part-type="species" reg="angustata">angustata</tp:taxon-name-part></tp:taxon-name></italic> van Achterberg, ♀, Vietnam, Vu Quang N.P., habitus, lateral aspect.</p></caption><graphic xmlns:xlink="http://www.w3.org/1999/xlink" xlink:href="zookeys-723-061-g002.jpg" position="float" orientation="portrait" xlink:type="simple" id="oo_174446.jpg"/></fig></tp:treatment-sec><tp:treatment-sec sec-type="distribution" id="SECID0EP6AG"><title>Distribution.</title><p>China (Sichuan, Yunnan), Brunei, East and West Malaysia, Vietnam (Lai Chau; Ninh Binh, Cuc Phuong N.P. (<xref ref-type="bibr" rid="B11">Long and van Achterberg 2014</xref>); *Hoa <!--PageBreak-->Binh, Pa Co Hang Kia N.R.; *Thua Thien Hué, Phong Dién N.R.; *Dak Lak, Chu Yang Sin N.P.; *Dông Nai, Cát Tiên N.P.).</p></tp:treatment-sec><tp:treatment-sec sec-type="notes" id="SECID0E26AG"><title>Notes.</title><p>If length of antenna 1.9 times fore wing, head blackish brown (except vertex); metasoma laterally blackish brown; second epipleuron with faint dark spot; length of body 3.8–5.3 mm, cf. <italic><tp:taxon-name><tp:taxon-name-part taxon-name-part-type="genus" reg="Stantonia">S.</tp:taxon-name-part> <tp:taxon-name-part taxon-name-part-type="species" reg="jacobsoni">jacobsoni</tp:taxon-name-part></tp:taxon-name></italic> van Achterberg, 1987.</p></tp:treatment-sec><ref-list><ref id="B5"><mixed-citation xmlns:xlink="http://www.w3.org/1999/xlink" xlink:type="simple">
          <person-group><name name-style="western"><surname>Chen</surname><given-names>X-X</given-names></name><name name-style="western"><surname>He</surname><given-names>J-H</given-names></name><name name-style="western"><surname>Ma</surname><given-names>Y</given-names></name></person-group> (<year>2004</year>) <article-title><tp:taxon-name><tp:taxon-name-part taxon-name-part-type="order">Hymenoptera</tp:taxon-name-part></tp:taxon-name>: <tp:taxon-name><tp:taxon-name-part taxon-name-part-type="family">Braconidae</tp:taxon-name-part></tp:taxon-name> (II).</article-title> <source>Fauna Sinica</source> <volume>37</volume>: <fpage>351</fpage>–<lpage>533</lpage>.</mixed-citation></ref><ref id="B11"><mixed-citation xmlns:xlink="http://www.w3.org/1999/xlink" xlink:type="simple">
          <person-group><name name-style="western"><surname>Long</surname><given-names>KD</given-names></name><name name-style="western"><surname>van Achterberg</surname><given-names>C</given-names></name></person-group> (<year>2014</year>) <article-title>An additional list with new records of Braconid wasps of the family <tp:taxon-name><tp:taxon-name-part taxon-name-part-type="family">Braconidae</tp:taxon-name-part></tp:taxon-name> (<tp:taxon-name><tp:taxon-name-part taxon-name-part-type="order">Hymenoptera</tp:taxon-name-part></tp:taxon-name>) from Vietnam.</article-title> <source>Tap Chi Sinh Hoc (Journal of Biology)</source> <volume>36</volume>(<issue>4</issue>): <fpage>397</fpage>–<lpage>415</lpage>. <ext-link xlink:type="simple" ext-link-type="doi" xlink:href="10.15625/0866-7160/v37n4.5979">http://dx.doi.org/10.15625/0866-7160/v37n4.5979</ext-link></mixed-citation></ref></ref-list></tp:taxon-treatment>
