# Supplementary material for: Review of Stantonia Ashmead (Hymenoptera, Braconidae, Orgilinae) from Vietnam, China, Japan, and Russia, with descriptions of six new species
Source: Zookeys. 2017 Dec 18;(723):61–119. doi: 10.3897/zookeys.723.21668 (PMC5769733; doi:10.3897/zookeys.723.21668)
Supplement: XML Treatment for Stantonia annulicornis [file zookeys.723.21668-treatment3.xml]

<!DOCTYPE tp:taxon-treatment
  PUBLIC "-//TaxonX//DTD Taxonomic Treatment Publishing DTD v0 20100105//EN" "tax-treatment-NSO.dtd">
<tp:taxon-treatment xmlns:tp="http://www.plazi.org/taxpub"><tp:treatment-meta><kwd-group><label>Taxon classification</label><kwd><named-content xmlns:xlink="http://www.w3.org/1999/xlink" content-type="kingdom">Animalia</named-content></kwd><kwd><named-content xmlns:xlink="http://www.w3.org/1999/xlink" content-type="order">Hymenoptera</named-content></kwd><kwd><named-content xmlns:xlink="http://www.w3.org/1999/xlink" content-type="family">Braconidae</named-content></kwd></kwd-group><mixed-citation publication-type="journal"><person-group><name><surname>van Achterberg</surname><given-names>Cornelis</given-names></name><name><surname>Long</surname><given-names>Khuat Dang</given-names></name><name><surname>Chen</surname><given-names>Xue-xin</given-names></name></person-group><article-title>Review of <italic><tp:taxon-name><tp:taxon-name-part taxon-name-part-type="genus" reg="Stantonia">Stantonia</tp:taxon-name-part></tp:taxon-name></italic> Ashmead (<tp:taxon-name><tp:taxon-name-part taxon-name-part-type="order">Hymenoptera</tp:taxon-name-part></tp:taxon-name>, <tp:taxon-name><tp:taxon-name-part taxon-name-part-type="family">Braconidae</tp:taxon-name-part></tp:taxon-name>, <tp:taxon-name><tp:taxon-name-part taxon-name-part-type="subfamily">Orgilinae</tp:taxon-name-part></tp:taxon-name>) from Vietnam, China, Japan, and Russia, with descriptions of six new species</article-title><source>Zookeys</source><day>18</day><month>12</month><year>2017</year><volume>2017</volume><issue>723</issue><fpage>61</fpage><lpage>119</lpage><pub-id pub-id-type="doi">10.3897/zookeys.723.21668</pub-id></mixed-citation></tp:treatment-meta><tp:nomenclature><tp:taxon-name>
            <tp:taxon-name-part taxon-name-part-type="genus" reg="Stantonia">Stantonia</tp:taxon-name-part>
            <tp:taxon-name-part taxon-name-part-type="species" reg="annulicornis">annulicornis</tp:taxon-name-part>
          </tp:taxon-name><tp:taxon-authority>Enderlein, 1921</tp:taxon-authority><xref ref-type="fig" rid="F3">Fig. 3</xref><tp:nomenclature-citation-list><tp:nomenclature-citation><tp:taxon-name>
                <tp:taxon-name-part taxon-name-part-type="genus" reg="Stantonia">Stantonia</tp:taxon-name-part> <tp:taxon-name-part taxon-name-part-type="species" reg="annulicornis">annulicornis</tp:taxon-name-part></tp:taxon-name><comment>Enderlein, 1921: 58; <xref ref-type="bibr" rid="B15">Shenefelt 1970</xref>: 267; <xref ref-type="bibr" rid="B16">van Achterberg 1987</xref>: 21; <xref ref-type="bibr" rid="B5">Chenet al. 2004</xref>: 531; <xref ref-type="bibr" rid="B11">Long and van Achterberg 2014</xref>: 408.</comment></tp:nomenclature-citation><tp:nomenclature-citation><tp:taxon-name>
                <tp:taxon-name-part taxon-name-part-type="genus" reg="Stantonia">Stantonia</tp:taxon-name-part> <tp:taxon-name-part taxon-name-part-type="species" reg="spasskensis">spasskensis</tp:taxon-name-part></tp:taxon-name><comment>; <xref ref-type="bibr" rid="B11">Long and van Achterberg 2014</xref>: 408.</comment></tp:nomenclature-citation></tp:nomenclature-citation-list></tp:nomenclature><tp:treatment-sec sec-type="material" id="SECID0EDDBG"><title>Material.</title><p>1 ♀ (<named-content xmlns:xlink="http://www.w3.org/1999/xlink" content-type="dwc:institutional_code" xlink:type="simple">RMNH</named-content>), “S. Vietnam: Dông Nai, Cát Tiên N.P., c. 100 m, 9.iv.–13.v.2007, Mal. traps, Mai Phu Quy &amp; Nguyen Thanh Manh, <named-content xmlns:xlink="http://www.w3.org/1999/xlink" content-type="dwc:institutional_code" xlink:type="simple">RMNH</named-content>’07”; 1 ♀ (<named-content xmlns:xlink="http://www.w3.org/1999/xlink" content-type="dwc:institutional_code" xlink:type="simple">RMNH</named-content>), “S. Vietnam: Dak Lak, Chu Yang Sin N.P., n[ea]r dam, 740–940 m, 1–10.vi.2007, Mal. traps, C. v. Achterberg &amp; R. de Vries, <named-content xmlns:xlink="http://www.w3.org/1999/xlink" content-type="dwc:institutional_code" xlink:type="simple">RMNH</named-content>’07”; 1 ♀ (VNMN), ‘Orgi.039’ NE. Vietnam: Ninh Binh, Cuc Phuong NP, Bong forest, 13.v.2005, K.D. Long; 1 ♂ + 1 ♀ (<abbrev xmlns:xlink="http://www.w3.org/1999/xlink" content-type="institution" xlink:title="Department of Insect Ecology" id="ABBRID0E4DBG" xlink:type="simple">IEBR</abbrev>), “Orgi 050 &amp;051”, “C. Vietnam: Thua Thien-Hue, Nam Dong, MT 2–6.v.2005, N.Q. Truong; 1 ♀ (<abbrev xmlns:xlink="http://www.w3.org/1999/xlink" content-type="institution" xlink:title="Department of Insect Ecology" id="ABBRID0ECEBG" xlink:type="simple">IEBR</abbrev>), “Orgi.068”, “NE Vietnam: Phu Tho, Tan Son, Lai Dong, MT, <named-content xmlns:xlink="http://www.w3.org/1999/xlink" content-type="dwc:verbatimCoordinates" xlink:type="simple"><named-content content-type="geo-json" specific-use="{&#34;type&#34;:&#34;Point&#34;,&#34;coordinates&#34;:[104.916667,21.216667]}" id="NCID0EKEBG" xlink:type="simple">21°13'N, 104°55'E</named-content></named-content>, 180 m, 20.v.2011, K.D. Long; 1 ♂ (<abbrev xmlns:xlink="http://www.w3.org/1999/xlink" content-type="institution" xlink:title="Department of Insect Ecology" id="ABBRID0EPEBG" xlink:type="simple">IEBR</abbrev>), “Orgi.003”, “NW. Vietnam: Hoa Binh, Yen Thuy, orchard, MT, <named-content xmlns:xlink="http://www.w3.org/1999/xlink" content-type="dwc:verbatimCoordinates" xlink:type="simple"><named-content content-type="geo-json" specific-use="{&#34;type&#34;:&#34;Point&#34;,&#34;coordinates&#34;:[105.600000,20.383333]}" id="NCID0EXEBG" xlink:type="simple">20°23'N, 105°36'E</named-content></named-content>, 55 m, 20-30.iv.2002, K.D. Long”.</p></tp:treatment-sec><tp:treatment-sec sec-type="diagnosis" id="SECID0E3EBG"><title>Diagnosis.</title><p>Antenna of both sexes with band of 10–13 white or ivory segments (Fig. <xref ref-type="fig" rid="F3">3</xref>); mesosoma largely and telotarsi black or dark brown; tegulum pale brown or pale yellowish; metapleuron and propodeum posteriorly, and propodeum medially more or less yellowish brown or brown; fore wing only apically infuscated; hind tarsus (except base of basitarsus and telotarsus) whitish or ivory and conspicuously bristly setose; hind femur (except basally) and more or less middle coxa black, dark brown or brownish dorsally; ovipositor sheath 0.55–0.60 times as long as fore wing; epipleuron <!--PageBreak-->of second metasomal tergite entirely pale yellowish or with a faint brownish spot; length of fore wing 6–9 mm.</p><fig id="F3" position="float" orientation="portrait"><label>Figure 3.</label><caption><p>
                <italic><tp:taxon-name><tp:taxon-name-part taxon-name-part-type="genus" reg="Stantonia">Stantonia</tp:taxon-name-part> <tp:taxon-name-part taxon-name-part-type="species" reg="annulicornis">annulicornis</tp:taxon-name-part></tp:taxon-name></italic> Enderlein, ♀, Vietnam, Cát Tiên N.P., habitus, lateral aspect.</p></caption><graphic xmlns:xlink="http://www.w3.org/1999/xlink" xlink:href="zookeys-723-061-g003.jpg" position="float" orientation="portrait" xlink:type="simple" id="oo_174447.jpg"/></fig></tp:treatment-sec><tp:treatment-sec sec-type="distribution" id="SECID0EAGBG"><title>Distribution.</title><p>Myanmar, Vietnam (Phu Tho; Hoa Binh; Ninh Binh, Cuc Phuong N.P.; Thua Thien-Hue (<xref ref-type="bibr" rid="B11">Long and van Achterberg 2014</xref>); *Dak Lak, Chu Yang Sin N.P.; *Dông Nai, Cát Tiên N.P.).</p></tp:treatment-sec><tp:treatment-sec sec-type="notes" id="SECID0EKGBG"><title>Notes.</title><p>Holotype of <italic><tp:taxon-name><tp:taxon-name-part taxon-name-part-type="genus" reg="Stantonia">S.</tp:taxon-name-part> <tp:taxon-name-part taxon-name-part-type="species" reg="annulicornis">annulicornis</tp:taxon-name-part></tp:taxon-name></italic> from Myanmar has the middle coxa largely black (mainly brown to black in Vietnamese specimens), the propodeum finely punctate (variable in Vietnamese specimens, but often largely smooth) and the tegulum pale yellowish (pale yellowish brown to brown in Vietnamese specimens).</p></tp:treatment-sec><ref-list><ref id="B15"><mixed-citation xmlns:xlink="http://www.w3.org/1999/xlink" xlink:type="simple">
          <person-group><name name-style="western"><surname>Shenefelt</surname><given-names>RD</given-names></name></person-group> (<year>1970</year>) <article-title><tp:taxon-name><tp:taxon-name-part taxon-name-part-type="family">Braconidae</tp:taxon-name-part></tp:taxon-name> 2. <tp:taxon-name><tp:taxon-name-part taxon-name-part-type="subfamily">Helconinae</tp:taxon-name-part></tp:taxon-name>, <tp:taxon-name><tp:taxon-name-part taxon-name-part-type="subfamily">Calyptinae</tp:taxon-name-part></tp:taxon-name>, <tp:taxon-name>Mimagathidinae</tp:taxon-name>, <tp:taxon-name>Triaspinae</tp:taxon-name>. Hymenopterorum Catalogus (nova editio).</article-title> <source>Pars</source> <volume>5</volume>: <fpage>177</fpage>–<lpage>306</lpage>.</mixed-citation></ref><ref id="B16"><mixed-citation xmlns:xlink="http://www.w3.org/1999/xlink" xlink:type="simple">
          <person-group><name name-style="western"><surname>van Achterberg</surname><given-names>C</given-names></name></person-group> (<year>1987</year>) <article-title>Revisionary notes on the subfamily <tp:taxon-name><tp:taxon-name-part taxon-name-part-type="subfamily">Orgilinae</tp:taxon-name-part></tp:taxon-name> (<tp:taxon-name><tp:taxon-name-part taxon-name-part-type="order">Hymenoptera</tp:taxon-name-part></tp:taxon-name>: <tp:taxon-name><tp:taxon-name-part taxon-name-part-type="family">Braconidae</tp:taxon-name-part></tp:taxon-name>).</article-title> <source>Zoologische Verhandelingen Leiden</source> <volume>242</volume>: <fpage>1</fpage>–<lpage>111</lpage>.</mixed-citation></ref><ref id="B5"><mixed-citation xmlns:xlink="http://www.w3.org/1999/xlink" xlink:type="simple">
          <person-group><name name-style="western"><surname>Chen</surname><given-names>X-X</given-names></name><name name-style="western"><surname>He</surname><given-names>J-H</given-names></name><name name-style="western"><surname>Ma</surname><given-names>Y</given-names></name></person-group> (<year>2004</year>) <article-title><tp:taxon-name><tp:taxon-name-part taxon-name-part-type="order">Hymenoptera</tp:taxon-name-part></tp:taxon-name>: <tp:taxon-name><tp:taxon-name-part taxon-name-part-type="family">Braconidae</tp:taxon-name-part></tp:taxon-name> (II).</article-title> <source>Fauna Sinica</source> <volume>37</volume>: <fpage>351</fpage>–<lpage>533</lpage>.</mixed-citation></ref><ref id="B11"><mixed-citation xmlns:xlink="http://www.w3.org/1999/xlink" xlink:type="simple">
          <person-group><name name-style="western"><surname>Long</surname><given-names>KD</given-names></name><name name-style="western"><surname>van Achterberg</surname><given-names>C</given-names></name></person-group> (<year>2014</year>) <article-title>An additional list with new records of Braconid wasps of the family <tp:taxon-name><tp:taxon-name-part taxon-name-part-type="family">Braconidae</tp:taxon-name-part></tp:taxon-name> (<tp:taxon-name><tp:taxon-name-part taxon-name-part-type="order">Hymenoptera</tp:taxon-name-part></tp:taxon-name>) from Vietnam.</article-title> <source>Tap Chi Sinh Hoc (Journal of Biology)</source> <volume>36</volume>(<issue>4</issue>): <fpage>397</fpage>–<lpage>415</lpage>. <ext-link xlink:type="simple" ext-link-type="doi" xlink:href="10.15625/0866-7160/v37n4.5979">http://dx.doi.org/10.15625/0866-7160/v37n4.5979</ext-link></mixed-citation></ref></ref-list></tp:taxon-treatment>
