# Supplementary material for: Review of Stantonia Ashmead (Hymenoptera, Braconidae, Orgilinae) from Vietnam, China, Japan, and Russia, with descriptions of six new species
Source: Zookeys. 2017 Dec 18;(723):61–119. doi: 10.3897/zookeys.723.21668 (PMC5769733; doi:10.3897/zookeys.723.21668)
Supplement: XML Treatment for Stantonia brevicaudata [file zookeys.723.21668-treatment4.xml]

<!DOCTYPE tp:taxon-treatment
  PUBLIC "-//TaxonX//DTD Taxonomic Treatment Publishing DTD v0 20100105//EN" "tax-treatment-NSO.dtd">
<tp:taxon-treatment xmlns:tp="http://www.plazi.org/taxpub"><tp:treatment-meta><kwd-group><label>Taxon classification</label><kwd><named-content xmlns:xlink="http://www.w3.org/1999/xlink" content-type="kingdom">Animalia</named-content></kwd><kwd><named-content xmlns:xlink="http://www.w3.org/1999/xlink" content-type="order">Hymenoptera</named-content></kwd><kwd><named-content xmlns:xlink="http://www.w3.org/1999/xlink" content-type="family">Braconidae</named-content></kwd></kwd-group><mixed-citation publication-type="journal"><person-group><name><surname>van Achterberg</surname><given-names>Cornelis</given-names></name><name><surname>Long</surname><given-names>Khuat Dang</given-names></name><name><surname>Chen</surname><given-names>Xue-xin</given-names></name></person-group><article-title>Review of <italic><tp:taxon-name><tp:taxon-name-part taxon-name-part-type="genus" reg="Stantonia">Stantonia</tp:taxon-name-part></tp:taxon-name></italic> Ashmead (<tp:taxon-name><tp:taxon-name-part taxon-name-part-type="order">Hymenoptera</tp:taxon-name-part></tp:taxon-name>, <tp:taxon-name><tp:taxon-name-part taxon-name-part-type="family">Braconidae</tp:taxon-name-part></tp:taxon-name>, <tp:taxon-name><tp:taxon-name-part taxon-name-part-type="subfamily">Orgilinae</tp:taxon-name-part></tp:taxon-name>) from Vietnam, China, Japan, and Russia, with descriptions of six new species</article-title><source>Zookeys</source><day>18</day><month>12</month><year>2017</year><volume>2017</volume><issue>723</issue><fpage>61</fpage><lpage>119</lpage><pub-id pub-id-type="doi">10.3897/zookeys.723.21668</pub-id></mixed-citation></tp:treatment-meta><tp:nomenclature><tp:taxon-name>
            <tp:taxon-name-part taxon-name-part-type="genus" reg="Stantonia">Stantonia</tp:taxon-name-part>
            <tp:taxon-name-part taxon-name-part-type="species" reg="brevicaudata">brevicaudata</tp:taxon-name-part>
            <object-id xmlns:xlink="http://www.w3.org/1999/xlink" content-type="zoobank" xlink:type="simple">http://zoobank.org/6D75C52B-C75F-464B-8317-4BF78333A6D6</object-id>
          </tp:taxon-name><tp:taxon-authority>van Achterberg</tp:taxon-authority><tp:taxon-status xmlns:xlink="http://www.w3.org/1999/xlink" xlink:type="simple">sp. n.</tp:taxon-status><xref ref-type="fig" rid="F4">Figs 4–5</xref><xref ref-type="fig" rid="F5">, 6–15</xref><!--PageBreak--></tp:nomenclature><tp:treatment-sec sec-type="type material" id="SECID0ENIBG"><title>Type material.</title><p>Holotype, ♀ (<named-content xmlns:xlink="http://www.w3.org/1999/xlink" content-type="dwc:institutional_code" xlink:type="simple">RMNH</named-content>), “Vietnam: Ninh Thuân, Núi Chúa N.P., northeast part, Mal. traps, 90–150 m, 24–30.v.2007, C. v. Achterberg &amp; R. de Vries, <named-content xmlns:xlink="http://www.w3.org/1999/xlink" content-type="dwc:institutional_code" xlink:type="simple">RMNH</named-content>’07”. Paratype: 1 ♂ (<named-content xmlns:xlink="http://www.w3.org/1999/xlink" content-type="dwc:institutional_code" xlink:type="simple">RMNH</named-content>), “S. Vietnam: Dông Nai, Cát Tiên N.P., c. 100 m, 13–20.v.2007, Mal. traps, C. v. Achterberg &amp; R. de Vries, <named-content xmlns:xlink="http://www.w3.org/1999/xlink" content-type="dwc:institutional_code" xlink:type="simple">RMNH</named-content>’07”.</p><!--PageBreak--></tp:treatment-sec><tp:treatment-sec sec-type="diagnosis" id="SECID0EIJBG"><title>Diagnosis.</title><p>Antenna of ♀ 1.8 times as long as fore wing and largely brown (Fig. <xref ref-type="fig" rid="F4">4</xref>); apical antennal segments of both sexes 1.5–1.7 times as long as wide; vertex rather densely punctate and yellowish brown, but stemmaticum largely darkened (Fig. <xref ref-type="fig" rid="F5">12</xref>); mesosoma entirely pale brownish yellow; area below precoxal suture finely spaced punctate; tegulum and humeral plate entirely pale yellowish; propodeum with coarse transverse rugae; vein CU1b of fore wing strongly oblique and distinctly diverging from vein cu-a, short (Fig. <xref ref-type="fig" rid="F5">6</xref>); fore wing with apical part more or less infuscated (Fig. <xref ref-type="fig" rid="F5">6</xref>); ventrally hind femur mainly coriaceous, except some rugulae, matt (as outer side) and entirely yellowish brown; third and fourth segments of middle tarsus ivory or pale brown; apex of hind coxa yellowish brown dorsally; apex of hind basitarsus white or ivory (as more or less of second segment); third–fifth hind tarsal segment dark brown; first tergite of ♀ approx. 2.5 (of ♂ 2.6) times as long as its apical width and more or less widened apically; apex (and of ♂ also base) of first tergite and base of second tergite infuscate or dark brown (Fig. <xref ref-type="fig" rid="F5">9</xref>); second tergite largely smooth; second epipleuron entirely yellow; length of ovipositor sheath 0.2 times as long as fore wing and 0.3 times as long as metasoma; length of fore wing 4–5 mm.</p><fig id="F4" position="float" orientation="portrait"><label>Figures 4–5.</label><caption><p>
                <italic><tp:taxon-name><tp:taxon-name-part taxon-name-part-type="genus" reg="Stantonia">Stantonia</tp:taxon-name-part> <tp:taxon-name-part taxon-name-part-type="species" reg="brevicaudata">brevicaudata</tp:taxon-name-part></tp:taxon-name></italic> sp. n., ♀, holotype. <bold>4</bold> habitus, lateral aspect <bold>5</bold> apex of antenna.</p></caption><graphic xmlns:xlink="http://www.w3.org/1999/xlink" xlink:href="zookeys-723-061-g004.jpg" position="float" orientation="portrait" xlink:type="simple" id="oo_174448.jpg"/></fig><fig id="F5" position="float" orientation="portrait"><label>Figures 6–15.</label><caption><p>
                <italic><tp:taxon-name><tp:taxon-name-part taxon-name-part-type="genus" reg="Stantonia">Stantonia</tp:taxon-name-part> <tp:taxon-name-part taxon-name-part-type="species" reg="brevicaudata">brevicaudata</tp:taxon-name-part></tp:taxon-name></italic> sp. n., ♀, holotype. <bold>6</bold> wings <bold>7</bold> mesosoma, lateral aspect <bold>8</bold> mesosoma, dorsal aspect <bold>9</bold> first metasomal tergite, dorsal aspect <bold>10</bold> hind leg, lateral aspect <bold>11</bold> head, anterior aspect <bold>12</bold> head, dorsal aspect <bold>13</bold> second and third metasomal tergites, dorsal aspect <bold>14</bold> hind tibia, ventral aspect <bold>15</bold> antenna.</p></caption><graphic xmlns:xlink="http://www.w3.org/1999/xlink" xlink:href="zookeys-723-061-g005.jpg" position="float" orientation="portrait" xlink:type="simple" id="oo_174449.jpg"/></fig><p>The new species runs in the key by <xref ref-type="bibr" rid="B16">van Achterberg (1987)</xref> to <italic><tp:taxon-name><tp:taxon-name-part taxon-name-part-type="genus" reg="Stantonia">S.</tp:taxon-name-part> <tp:taxon-name-part taxon-name-part-type="species" reg="sumatrana">sumatrana</tp:taxon-name-part></tp:taxon-name></italic> Enderlein, but differs by having the humeral plate entirely pale yellowish (partly infuscate or brown in <italic><tp:taxon-name><tp:taxon-name-part taxon-name-part-type="genus" reg="Stantonia">S.</tp:taxon-name-part> <tp:taxon-name-part taxon-name-part-type="species" reg="sumatrana">sumatrana</tp:taxon-name-part></tp:taxon-name></italic>), penultimate antennal segments of both sexes 1.5–1.7 times <!--PageBreak-->as long as wide (at least twice as long as wide) and occipital carina narrow lamelliform (wider lamelliform).</p></tp:treatment-sec><tp:treatment-sec sec-type="description" id="SECID0EINBG"><title>Description.</title><p>Holotype, ♀. Body length 4.6 mm, fore wing length 4.4 mm, ovipositor sheath 0.7 mm.</p><p>
            <italic>Head</italic>. Antenna with 49 segments and 1.8 times as long as fore wing; middle antennal segments with distinct false division medially and 1.8 times as long as wide; third, fourth <!--PageBreak-->and penultimate antennal segments 3.6, 2.6 and 1.7 times as long as wide, respectively, and third segment 1.4 times as long as fourth segment; width of face equal to height of face and clypeus combined (Fig. <xref ref-type="fig" rid="F5">11</xref>); maxillary palp approximately as long as height of head; clypeus distinctly convex (Fig. <xref ref-type="fig" rid="F5">11</xref>); malar space 1.2 times as long as mandible width; distance between tentorial pits 1.8 times as long as distance between pit and eye margin; in anterior view length of eye 1.8 times as long as wide; in dorsal view length of eye 2.6 times as long as temple; POL:OD:OOL = 3:3:6; distance between anterior and lateral ocellus 0.7 times OD (Fig. <xref ref-type="fig" rid="F5">12</xref>); face remotely and rather coarsely punctate and medium-sized setae; vertex finely remotely punctate and directly behind stemmaticum depressed; temple matt and with indistinct micro-sculpture; occipital flange wide lamelliform.</p><p>
            <italic>Mesosoma.</italic> Length of mesosoma 1.3 times as long as high; pronotal side smooth dorsally and remainder sparsely finely punctate and medial sulcus anteriorly with few crenulae; notauli rather narrow and moderately crenulate (Fig. <xref ref-type="fig" rid="F5">8</xref>); mesoscutum and scutellum remotely and often rather coarsely punctate (Fig. <xref ref-type="fig" rid="F5">8</xref>); precoxal sulcus narrow and finely crenulate, but obsolescent anteriorly and posteriorly (Fig. <xref ref-type="fig" rid="F5">7</xref>), meso- and metapleuron sparsely finely punctate; propodeum rather shiny, with coarse transverse rugae (Fig. <xref ref-type="fig" rid="F5">8</xref>), but anteriorly and posteriorly mainly smooth.</p><p>
            <italic>Wings</italic>. Fore wing (Fig. <xref ref-type="fig" rid="F5">6</xref>): pterostigma 4.4 times as long as wide; r:2-SR:3-SR+SR1:r-m = 5:7:26:5; r issued submedially from pterostigma; r-m only submedially weakly sclerotized; cu-a slightly postfurcal (Fig. <xref ref-type="fig" rid="F5">6</xref>); basal half of CU1a largely sclerotized; CU1b: 3-CU1 = 5:9. Hind wing: M+CU:1-M: 1r-m = 5:14:1.</p><p>
            <italic>Legs</italic>. Ventrally hind femur mainly coriaceous, except some rugulae, matt (as outer side); length of femur, tibia and basitarsus of middle leg 7.4, 11.9 and 11.6 times as long as their width, respectively; inner and outer middle tibial spurs 0.55 and 0.40 times as long as basitarsus; length of femur, tibia and basitarsus of hind leg 5.0, 7.7 and 6.8 times their width, respectively; inner and outer hind tibial spurs 0.5 and 0.4 times as long as basitarsus, respectively.</p><p>
            <italic>Metasoma</italic>. First tergite gradually widened (Fig. <xref ref-type="fig" rid="F5">9</xref>), 2.5 times as long as its apical width, its surface largely smooth, rather dull and apically slightly micro-sculptured; second tergite smooth (except some punctures), elongate, 1.5 times longer than its basal width and rather dull; second suture straight and area behind rather flat; length of ovipositor sheath 0.17 times as long as fore wing and 0.3 times as long as metasoma (Fig. <xref ref-type="fig" rid="F4">4</xref>).</p><p>
            <italic>Colour</italic>. Yellowish brown dorsally and remainder (including tegulum and humeral plate) pale yellowish, but antenna (except scapus and pedicellus) and ovipositor sheath brown, apex of first tergite, base of second tergite, telotarsi, apex of hind femur, apex of middle tibia, apical 0.4 of hind tibia, third and fourth hind tarsal segments, dark brown; hind basitarsus and second tarsal segment ivory, but apex of latter slightly infuscated (Fig. <xref ref-type="fig" rid="F5">10</xref>); apex of fore wing moderately darkened and remainder subhyaline (Fig. <xref ref-type="fig" rid="F5">6</xref>); veins and pterostigma dark brown.</p><p>
            <italic>Male</italic>. Body length 4.5 mm, fore wing length 4.2 mm; length of first metasomal tergite 2.6 times its apical width.</p></tp:treatment-sec><tp:treatment-sec sec-type="distribution" id="SECID0E6PBG"><title>Distribution.</title><p>Vietnam (Ha Tinh, Vu Quang N.P.; Ninh Thuân, Núi Chúa N.P.; Dak Lak, Chu Yang Sin N.P.; Dông Nai, Cát Tiên N.P.).</p><!--PageBreak--></tp:treatment-sec><ref-list><ref id="B16"><mixed-citation xmlns:xlink="http://www.w3.org/1999/xlink" xlink:type="simple">
          <person-group><name name-style="western"><surname>van Achterberg</surname><given-names>C</given-names></name></person-group> (<year>1987</year>) <article-title>Revisionary notes on the subfamily <tp:taxon-name><tp:taxon-name-part taxon-name-part-type="subfamily">Orgilinae</tp:taxon-name-part></tp:taxon-name> (<tp:taxon-name><tp:taxon-name-part taxon-name-part-type="order">Hymenoptera</tp:taxon-name-part></tp:taxon-name>: <tp:taxon-name><tp:taxon-name-part taxon-name-part-type="family">Braconidae</tp:taxon-name-part></tp:taxon-name>).</article-title> <source>Zoologische Verhandelingen Leiden</source> <volume>242</volume>: <fpage>1</fpage>–<lpage>111</lpage>.</mixed-citation></ref></ref-list></tp:taxon-treatment>
