# Supplementary material for: Review of Stantonia Ashmead (Hymenoptera, Braconidae, Orgilinae) from Vietnam, China, Japan, and Russia, with descriptions of six new species
Source: Zookeys. 2017 Dec 18;(723):61–119. doi: 10.3897/zookeys.723.21668 (PMC5769733; doi:10.3897/zookeys.723.21668)
Supplement: XML Treatment for Stantonia chaoi [file zookeys.723.21668-treatment5.xml]

<!DOCTYPE tp:taxon-treatment
  PUBLIC "-//TaxonX//DTD Taxonomic Treatment Publishing DTD v0 20100105//EN" "tax-treatment-NSO.dtd">
<tp:taxon-treatment xmlns:tp="http://www.plazi.org/taxpub"><tp:treatment-meta><kwd-group><label>Taxon classification</label><kwd><named-content xmlns:xlink="http://www.w3.org/1999/xlink" content-type="kingdom">Animalia</named-content></kwd><kwd><named-content xmlns:xlink="http://www.w3.org/1999/xlink" content-type="order">Hymenoptera</named-content></kwd><kwd><named-content xmlns:xlink="http://www.w3.org/1999/xlink" content-type="family">Braconidae</named-content></kwd></kwd-group><mixed-citation publication-type="journal"><person-group><name><surname>van Achterberg</surname><given-names>Cornelis</given-names></name><name><surname>Long</surname><given-names>Khuat Dang</given-names></name><name><surname>Chen</surname><given-names>Xue-xin</given-names></name></person-group><article-title>Review of <italic><tp:taxon-name><tp:taxon-name-part taxon-name-part-type="genus" reg="Stantonia">Stantonia</tp:taxon-name-part></tp:taxon-name></italic> Ashmead (<tp:taxon-name><tp:taxon-name-part taxon-name-part-type="order">Hymenoptera</tp:taxon-name-part></tp:taxon-name>, <tp:taxon-name><tp:taxon-name-part taxon-name-part-type="family">Braconidae</tp:taxon-name-part></tp:taxon-name>, <tp:taxon-name><tp:taxon-name-part taxon-name-part-type="subfamily">Orgilinae</tp:taxon-name-part></tp:taxon-name>) from Vietnam, China, Japan, and Russia, with descriptions of six new species</article-title><source>Zookeys</source><day>18</day><month>12</month><year>2017</year><volume>2017</volume><issue>723</issue><fpage>61</fpage><lpage>119</lpage><pub-id pub-id-type="doi">10.3897/zookeys.723.21668</pub-id></mixed-citation></tp:treatment-meta><tp:nomenclature><tp:taxon-name>
            <tp:taxon-name-part taxon-name-part-type="genus" reg="Stantonia">Stantonia</tp:taxon-name-part>
            <tp:taxon-name-part taxon-name-part-type="species" reg="chaoi">chaoi</tp:taxon-name-part>
          </tp:taxon-name><tp:taxon-authority>Chen, He &amp; Ma, 2004</tp:taxon-authority><xref ref-type="fig" rid="F6">Fig. 16</xref><tp:nomenclature-citation-list><tp:nomenclature-citation><tp:taxon-name>
                <tp:taxon-name-part taxon-name-part-type="genus" reg="Stantonia">Stantonia</tp:taxon-name-part> <tp:taxon-name-part taxon-name-part-type="species" reg="chaoi">chaoi</tp:taxon-name-part></tp:taxon-name><comment>Chen, He &amp; Ma, 2004: 356–358, 533; <xref ref-type="bibr" rid="B11">Long and van Achterberg 2014</xref>: 408.</comment></tp:nomenclature-citation></tp:nomenclature-citation-list></tp:nomenclature><tp:treatment-sec sec-type="material" id="SECID0E6RBG"><title>Material.</title><p>1 ♀ (<named-content xmlns:xlink="http://www.w3.org/1999/xlink" content-type="dwc:institutional_code" xlink:type="simple">RMNH</named-content>), “N. Vietnam: Ninh Binh, Cuc Phuong N.P., n[ea]r entrance, c. 225 m, 1–15.v.2000, Mal. tr. II, Mai Phu Quy, <named-content xmlns:xlink="http://www.w3.org/1999/xlink" content-type="dwc:institutional_code" xlink:type="simple">RMNH</named-content>’00”; 2 ♀ (<named-content xmlns:xlink="http://www.w3.org/1999/xlink" content-type="dwc:institutional_code" xlink:type="simple">ZISP</named-content>), N. Vietnam, Ba Vi, 70 km NW Hanoi, 400 m, forest; 1 ♂ (<named-content xmlns:xlink="http://www.w3.org/1999/xlink" content-type="dwc:institutional_code" xlink:type="simple">ZISP</named-content>), N. Vietnam, Cao Phong, Ky Son, Ha Son Binh, forest; 1 ♀ (<abbrev xmlns:xlink="http://www.w3.org/1999/xlink" content-type="institution" xlink:title="Department of Insect Ecology" id="ABBRID0EZSBG" xlink:type="simple">IEBR</abbrev>), “Orgi.035”, “NW Vietnam: Hoa Binh, Yen Thuy, <named-content xmlns:xlink="http://www.w3.org/1999/xlink" content-type="dwc:verbatimCoordinates" xlink:type="simple"><named-content content-type="geo-json" specific-use="{&#34;type&#34;:&#34;Point&#34;,&#34;coordinates&#34;:[105.569722,20.218333]}" id="NCID0EBTBG" xlink:type="simple">20°13'06"N, 105°34'11"E</named-content></named-content>, 315m, 10–20.vi.2002, K.D. Long”; 2 ♂ (<abbrev xmlns:xlink="http://www.w3.org/1999/xlink" content-type="institution" xlink:title="Department of Insect Ecology" id="ABBRID0EGTBG" xlink:type="simple">IEBR</abbrev>), “Orgi.072 &amp; 075”, “NW Vietnam: Hoa Binh, Mai Chau, orchard, MT, <named-content xmlns:xlink="http://www.w3.org/1999/xlink" content-type="dwc:verbatimCoordinates" xlink:type="simple"><named-content content-type="geo-json" specific-use="{&#34;type&#34;:&#34;Point&#34;,&#34;coordinates&#34;:[104.996389,20.719528]}" id="NCID0EOTBG" xlink:type="simple">20°43'10.3"N, 104°59'47.0"E</named-content></named-content>, 950 m, 1–10.v.2010, K.D. Long; 1 ♂ (<abbrev xmlns:xlink="http://www.w3.org/1999/xlink" content-type="institution" xlink:title="Department of Insect Ecology" id="ABBRID0ETTBG" xlink:type="simple">IEBR</abbrev>), “Orgi.082”, “C Vietnam: Quang Nam, Dong Giang, P’Rao, 500-600 m 28.v.2006, HV Tru”; 1 ♀ (<abbrev xmlns:xlink="http://www.w3.org/1999/xlink" content-type="institution" xlink:title="Department of Insect Ecology" id="ABBRID0EYTBG" xlink:type="simple">IEBR</abbrev>), “Orgi.084”, “NW Vietnam: Hoa Binh, Kim Boi, Thong Tien NR, MT, <named-content xmlns:xlink="http://www.w3.org/1999/xlink" content-type="dwc:verbatimCoordinates" xlink:type="simple"><named-content content-type="geo-json" specific-use="{&#34;type&#34;:&#34;Point&#34;,&#34;coordinates&#34;:[105.453972,20.656861]}" id="NCID0EAUBG" xlink:type="simple">20°39'24.7"N, 105°27'14.3"E</named-content></named-content>, 200 m, 5–15.xi.2012, K.D. Long; 2 ♀ (VNMN), “Orgi.100 &amp; 101” + 1 ♂ (VNMN). “Orgi.102”, “NE Vietnam: Tuyen Quang, Na Hang, Thanh Tuong, forest, MT, <named-content xmlns:xlink="http://www.w3.org/1999/xlink" content-type="dwc:verbatimCoordinates" xlink:type="simple"><named-content content-type="geo-json" specific-use="{&#34;type&#34;:&#34;Point&#34;,&#34;coordinates&#34;:[105.400556,22.316944]}" id="NCID0EIUBG" xlink:type="simple">22°19'01"N, 105°24'02"E</named-content></named-content>, 162 m, 15.iii.2017, K.D. Long; 1 ♂ (<abbrev xmlns:xlink="http://www.w3.org/1999/xlink" content-type="institution" xlink:title="Department of Insect Ecology" id="ABBRID0ENUBG" xlink:type="simple">IEBR</abbrev>), “Orgi.033”, “NC Vietnam, Ha Tinh, Huong Son, Rao An, forest, 200 m, 11.v.1998, K.D. Long”.</p></tp:treatment-sec><tp:treatment-sec sec-type="diagnosis" id="SECID0ESUBG"><title>Diagnosis.</title><p>Antenna of ♀ 1.6–1.7 times as long as fore wing and largely dark brown; frons with pair of dark brown spots posteriorly; vertex yellowish brown and strongly punctate, with interspaces approximately as wide as punctures or less; area below precoxal suture finely punctate; mesosoma yellowish brown, but lateral lobes of mesoscutum dark brown medially; mesoscutum and scutellum distinctly punctate; tegulum brownish yellow, but infuscate apically; propodeum rugose medially and remainder nearly smooth; fore wing infuscated apically; third segment of middle tarsus yellow or dark brown; outer side of hind femur rather shiny, parallel-sided and slender (Fig. <xref ref-type="fig" rid="F6">16</xref>); ventrally hind femur shiny and finely rugulose, and nearly entirely yellowish-brown; apex of hind basitarsus, third and fourth hind tarsal segments dark brown, similar to dark telotarsus; first tergite 2.7–3.0 times as long as wide apically; second epipleuron of metasoma entirely yellow; second metasomal suture straight; length of ovipositor sheath 0.17–0.21 times as long as fore wing and 0.2–0.3 times as long as metasoma; length of fore wing 4–6 mm.</p><fig id="F6" position="float" orientation="portrait"><label>Figure 16.</label><caption><p>
                <italic><tp:taxon-name><tp:taxon-name-part taxon-name-part-type="genus" reg="Stantonia">Stantonia</tp:taxon-name-part> <tp:taxon-name-part taxon-name-part-type="species" reg="chaoi">chaoi</tp:taxon-name-part></tp:taxon-name></italic> Chen, He &amp; Ma, ♀, holotype, habitus, lateral aspect. Photo: Jiachen Zhu.</p></caption><graphic xmlns:xlink="http://www.w3.org/1999/xlink" xlink:href="zookeys-723-061-g006.jpg" position="float" orientation="portrait" xlink:type="simple" id="oo_174450.jpg"/></fig></tp:treatment-sec><tp:treatment-sec sec-type="distribution" id="SECID0EUVBG"><title>Distribution.</title><p>China (Yunnan), Vietnam (Hoa Binh (<xref ref-type="bibr" rid="B11">Long and van Achterberg 2014</xref>); Tuyen Quang (Na Hang); Hoa Binh (Cao Phong, Kim Boi, Mai Chau, Yen Thuy); Ninh Binh (Cuc Phuong); Ha Tinh (Huong Son); Quang Nam (Dong Giang)).</p></tp:treatment-sec><ref-list><ref id="B11"><mixed-citation xmlns:xlink="http://www.w3.org/1999/xlink" xlink:type="simple">
          <person-group><name name-style="western"><surname>Long</surname><given-names>KD</given-names></name><name name-style="western"><surname>van Achterberg</surname><given-names>C</given-names></name></person-group> (<year>2014</year>) <article-title>An additional list with new records of Braconid wasps of the family <tp:taxon-name><tp:taxon-name-part taxon-name-part-type="family">Braconidae</tp:taxon-name-part></tp:taxon-name> (<tp:taxon-name><tp:taxon-name-part taxon-name-part-type="order">Hymenoptera</tp:taxon-name-part></tp:taxon-name>) from Vietnam.</article-title> <source>Tap Chi Sinh Hoc (Journal of Biology)</source> <volume>36</volume>(<issue>4</issue>): <fpage>397</fpage>–<lpage>415</lpage>. <ext-link xlink:type="simple" ext-link-type="doi" xlink:href="10.15625/0866-7160/v37n4.5979">http://dx.doi.org/10.15625/0866-7160/v37n4.5979</ext-link></mixed-citation></ref></ref-list></tp:taxon-treatment>
