# Supplementary material for: Review of Stantonia Ashmead (Hymenoptera, Braconidae, Orgilinae) from Vietnam, China, Japan, and Russia, with descriptions of six new species
Source: Zookeys. 2017 Dec 18;(723):61–119. doi: 10.3897/zookeys.723.21668 (PMC5769733; doi:10.3897/zookeys.723.21668)
Supplement: XML Treatment for Stantonia clappae [file zookeys.723.21668-treatment6.xml]

<!DOCTYPE tp:taxon-treatment
  PUBLIC "-//TaxonX//DTD Taxonomic Treatment Publishing DTD v0 20100105//EN" "tax-treatment-NSO.dtd">
<tp:taxon-treatment xmlns:tp="http://www.plazi.org/taxpub"><tp:treatment-meta><kwd-group><label>Taxon classification</label><kwd><named-content xmlns:xlink="http://www.w3.org/1999/xlink" content-type="kingdom">Animalia</named-content></kwd><kwd><named-content xmlns:xlink="http://www.w3.org/1999/xlink" content-type="order">Hymenoptera</named-content></kwd><kwd><named-content xmlns:xlink="http://www.w3.org/1999/xlink" content-type="family">Braconidae</named-content></kwd></kwd-group><mixed-citation publication-type="journal"><person-group><name><surname>van Achterberg</surname><given-names>Cornelis</given-names></name><name><surname>Long</surname><given-names>Khuat Dang</given-names></name><name><surname>Chen</surname><given-names>Xue-xin</given-names></name></person-group><article-title>Review of <italic><tp:taxon-name><tp:taxon-name-part taxon-name-part-type="genus" reg="Stantonia">Stantonia</tp:taxon-name-part></tp:taxon-name></italic> Ashmead (<tp:taxon-name><tp:taxon-name-part taxon-name-part-type="order">Hymenoptera</tp:taxon-name-part></tp:taxon-name>, <tp:taxon-name><tp:taxon-name-part taxon-name-part-type="family">Braconidae</tp:taxon-name-part></tp:taxon-name>, <tp:taxon-name><tp:taxon-name-part taxon-name-part-type="subfamily">Orgilinae</tp:taxon-name-part></tp:taxon-name>) from Vietnam, China, Japan, and Russia, with descriptions of six new species</article-title><source>Zookeys</source><day>18</day><month>12</month><year>2017</year><volume>2017</volume><issue>723</issue><fpage>61</fpage><lpage>119</lpage><pub-id pub-id-type="doi">10.3897/zookeys.723.21668</pub-id></mixed-citation></tp:treatment-meta><tp:nomenclature><tp:taxon-name>
            <tp:taxon-name-part taxon-name-part-type="genus" reg="Stantonia">Stantonia</tp:taxon-name-part>
            <tp:taxon-name-part taxon-name-part-type="species" reg="clappae">clappae</tp:taxon-name-part>
          </tp:taxon-name><tp:taxon-authority>Kittel, 2016</tp:taxon-authority><xref ref-type="fig" rid="F7">Figs 17</xref><xref ref-type="fig" rid="F8">, 18–22</xref><!--PageBreak--><tp:nomenclature-citation-list><tp:nomenclature-citation><tp:taxon-name>
                <tp:taxon-name-part taxon-name-part-type="genus" reg="Stantonia">Stantonia</tp:taxon-name-part> <tp:taxon-name-part taxon-name-part-type="species" reg="achterbergi">achterbergi</tp:taxon-name-part></tp:taxon-name><comment>Chen, He &amp; Ma, (Sept.) 2004: 353–354, 531 (not <tp:taxon-name><tp:taxon-name-part taxon-name-part-type="genus" reg="Stantonia">S.</tp:taxon-name-part> <tp:taxon-name-part taxon-name-part-type="species" reg="achterbergi">achterbergi</tp:taxon-name-part></tp:taxon-name> Braet &amp; Quicke, (Feb.) 2004).</comment></tp:nomenclature-citation><tp:nomenclature-citation><tp:taxon-name>
                <tp:taxon-name-part taxon-name-part-type="genus" reg="Stantonia">Stantonia</tp:taxon-name-part> <tp:taxon-name-part taxon-name-part-type="species" reg="clappae">clappae</tp:taxon-name-part></tp:taxon-name><comment>Kittel, 2016: 163 (replacement name).</comment></tp:nomenclature-citation></tp:nomenclature-citation-list></tp:nomenclature><tp:treatment-sec sec-type="diagnosis" id="SECID0EPYBG"><title>Diagnosis.</title><p>Apical half of antenna of both sexes with band of 6-9 ivory or white segments; anterior tentorial pits distinctly below lower level of eyes and malar space comparatively long (Fig. <xref ref-type="fig" rid="F8">19</xref>); tegulum brown or dark brown; mesosoma at least largely black or dark brown; anterior half of propodeum distinctly punctate; basal half of hind coxa reticulate-punctate dorsally hind femur (except basally) and more or less middle coxa black or dark brown dorsally; hind tarsus moderately bristly setose and (except basally and apically) whitish or ivory; infuscation of apex of fore wing occupies most of apex of fore wing (Fig. <xref ref-type="fig" rid="F7">17</xref>); first metasomal tergite approx. 4.3 times as long as wide; second metasomal tergite yellowish; epipleuron of second metasomal tergite with a dark brown or brown spot; length of ovipositor sheath 0.6 times as long as fore wing; length of fore wing 8–9 mm.</p><fig id="F7" position="float" orientation="portrait"><label>Figure 17.</label><caption><p>
                <italic><tp:taxon-name><tp:taxon-name-part taxon-name-part-type="genus" reg="Stantonia">Stantonia</tp:taxon-name-part> <tp:taxon-name-part taxon-name-part-type="species" reg="clappae">clappae</tp:taxon-name-part></tp:taxon-name></italic> Kittel, ♀, paratype, China, Jilin, habitus, lateral aspect. Photo: Jiachen Zhu.</p></caption><graphic xmlns:xlink="http://www.w3.org/1999/xlink" xlink:href="zookeys-723-061-g007.jpg" position="float" orientation="portrait" xlink:type="simple" id="oo_174451.jpg"/></fig><fig id="F8" position="float" orientation="portrait"><label>Figures 18–22.</label><caption><p>
                <italic><tp:taxon-name><tp:taxon-name-part taxon-name-part-type="genus" reg="Stantonia">Stantonia</tp:taxon-name-part> <tp:taxon-name-part taxon-name-part-type="species" reg="clappae">clappae</tp:taxon-name-part></tp:taxon-name></italic> Kittel, ♀, holotype, China, Zhejiang, but 22 of paratype from Jilin. <bold>18</bold> habitus, lateral aspect (a= separated wings) <bold>19</bold> head, anterior aspect <bold>20, 22</bold> head, dorsal aspect <bold>21</bold> detail of malar space, lateral aspect. Photos: Jiachen Zhu.</p></caption><graphic xmlns:xlink="http://www.w3.org/1999/xlink" xlink:href="zookeys-723-061-g008.jpg" position="float" orientation="portrait" xlink:type="simple" id="oo_174452.jpg"/></fig></tp:treatment-sec><tp:treatment-sec sec-type="distribution" id="SECID0EV1BG"><title>Distribution.</title><p>China (Palaearctic: Jilin; Oriental: Guangdong, Zhejiang).</p><!--PageBreak--><!--PageBreak--><!--PageBreak--></tp:treatment-sec></tp:taxon-treatment>
