# Supplementary material for: Review of Stantonia Ashmead (Hymenoptera, Braconidae, Orgilinae) from Vietnam, China, Japan, and Russia, with descriptions of six new species
Source: Zookeys. 2017 Dec 18;(723):61–119. doi: 10.3897/zookeys.723.21668 (PMC5769733; doi:10.3897/zookeys.723.21668)
Supplement: XML Treatment for Stantonia dickyyui [file zookeys.723.21668-treatment7.xml]

<!DOCTYPE tp:taxon-treatment
  PUBLIC "-//TaxonX//DTD Taxonomic Treatment Publishing DTD v0 20100105//EN" "tax-treatment-NSO.dtd">
<tp:taxon-treatment xmlns:tp="http://www.plazi.org/taxpub"><tp:treatment-meta><kwd-group><label>Taxon classification</label><kwd><named-content xmlns:xlink="http://www.w3.org/1999/xlink" content-type="kingdom">Animalia</named-content></kwd><kwd><named-content xmlns:xlink="http://www.w3.org/1999/xlink" content-type="order">Hymenoptera</named-content></kwd><kwd><named-content xmlns:xlink="http://www.w3.org/1999/xlink" content-type="family">Braconidae</named-content></kwd></kwd-group><mixed-citation publication-type="journal"><person-group><name><surname>van Achterberg</surname><given-names>Cornelis</given-names></name><name><surname>Long</surname><given-names>Khuat Dang</given-names></name><name><surname>Chen</surname><given-names>Xue-xin</given-names></name></person-group><article-title>Review of <italic><tp:taxon-name><tp:taxon-name-part taxon-name-part-type="genus" reg="Stantonia">Stantonia</tp:taxon-name-part></tp:taxon-name></italic> Ashmead (<tp:taxon-name><tp:taxon-name-part taxon-name-part-type="order">Hymenoptera</tp:taxon-name-part></tp:taxon-name>, <tp:taxon-name><tp:taxon-name-part taxon-name-part-type="family">Braconidae</tp:taxon-name-part></tp:taxon-name>, <tp:taxon-name><tp:taxon-name-part taxon-name-part-type="subfamily">Orgilinae</tp:taxon-name-part></tp:taxon-name>) from Vietnam, China, Japan, and Russia, with descriptions of six new species</article-title><source>Zookeys</source><day>18</day><month>12</month><year>2017</year><volume>2017</volume><issue>723</issue><fpage>61</fpage><lpage>119</lpage><pub-id pub-id-type="doi">10.3897/zookeys.723.21668</pub-id></mixed-citation></tp:treatment-meta><tp:nomenclature><tp:taxon-name>
            <tp:taxon-name-part taxon-name-part-type="genus" reg="Stantonia">Stantonia</tp:taxon-name-part>
            <tp:taxon-name-part taxon-name-part-type="species" reg="dickyyui">dickyyui</tp:taxon-name-part>
            <object-id xmlns:xlink="http://www.w3.org/1999/xlink" content-type="zoobank" xlink:type="simple">http://zoobank.org/86DF320F-FC9E-40C6-978B-E974ADD5F752</object-id>
          </tp:taxon-name><tp:taxon-authority>van Achterberg &amp; Long</tp:taxon-authority><tp:taxon-status xmlns:xlink="http://www.w3.org/1999/xlink" xlink:type="simple">sp. n.</tp:taxon-status><xref ref-type="fig" rid="F9">Figs 23</xref><xref ref-type="fig" rid="F10">, 24–35</xref><tp:nomenclature-citation-list><tp:nomenclature-citation><tp:taxon-name>
                <tp:taxon-name-part taxon-name-part-type="genus" reg="Stantonia">Stantonia</tp:taxon-name-part> <tp:taxon-name-part taxon-name-part-type="species" reg="xiangqianensis">xiangqianensis</tp:taxon-name-part></tp:taxon-name><comment>; <xref ref-type="bibr" rid="B11">Long and van Achterberg 2014</xref>: 408.</comment></tp:nomenclature-citation></tp:nomenclature-citation-list></tp:nomenclature><tp:treatment-sec sec-type="material" id="SECID0EA4BG"><title>Material.</title><p>Holotype, ♀ (<named-content xmlns:xlink="http://www.w3.org/1999/xlink" content-type="dwc:institutional_code" xlink:type="simple">RMNH</named-content>), “N. Vietnam: Viet Try, n[ea]r Thanh Son, Thuong Cuu, <named-content xmlns:xlink="http://www.w3.org/1999/xlink" content-type="dwc:verbatimCoordinates" xlink:type="simple"><named-content content-type="geo-json" specific-use="{&#34;type&#34;:&#34;Point&#34;,&#34;coordinates&#34;:[105.133333,20.983333]}" id="NCID0EO4BG" xlink:type="simple">20°59'N, 105°8'E</named-content></named-content>, 350–400 m, 11–16.x.1999, Malaise traps, R. de Vries, <named-content xmlns:xlink="http://www.w3.org/1999/xlink" content-type="dwc:institutional_code" xlink:type="simple">RMNH</named-content>’99”. Paratypes (2 ♀ + 2 ♂): 1 ♀ (<named-content xmlns:xlink="http://www.w3.org/1999/xlink" content-type="dwc:institutional_code" xlink:type="simple">RMNH</named-content>), “N. Vietnam: Ninh Binh, Cuc Phuong N.P., n[ea]r centre ([Mal. tr.] I), c. 225 m, 20.xii.1999–10.ii.2000, Mai Phu Quy, <named-content xmlns:xlink="http://www.w3.org/1999/xlink" content-type="dwc:institutional_code" xlink:type="simple">RMNH</named-content>’00”; 1 ♂ (<named-content xmlns:xlink="http://www.w3.org/1999/xlink" content-type="dwc:institutional_code" xlink:type="simple">RMNH</named-content>), id., but 15.iii.–14.ix.2000; 1 ♂ (<named-content xmlns:xlink="http://www.w3.org/1999/xlink" content-type="dwc:institutional_code" xlink:type="simple">RMNH</named-content>), id., but 1.xi.–20.xii.2000; 2 ♀ (<named-content xmlns:xlink="http://www.w3.org/1999/xlink" content-type="dwc:institutional_code" xlink:type="simple">RMNH</named-content>, <abbrev xmlns:xlink="http://www.w3.org/1999/xlink" content-type="institution" xlink:title="Department of Insect Ecology" id="ABBRID0ER5BG" xlink:type="simple">IEBR</abbrev>), “C. Vietnam: Ha Tinh, Vu Quang N.P., <named-content xmlns:xlink="http://www.w3.org/1999/xlink" content-type="dwc:verbatimCoordinates" xlink:type="simple"><named-content content-type="geo-json" specific-use="{&#34;type&#34;:&#34;Point&#34;,&#34;coordinates&#34;:[105.423611,18.293889]}" id="NCID0EZ5BG" xlink:type="simple">18°17'38"N, 105°25'25"E</named-content></named-content>, 169 m, 24.ix.–5.x.2009, Taiw[an] tr[ap] 11, C. v. Achterberg &amp; R. de Vries, <named-content xmlns:xlink="http://www.w3.org/1999/xlink" content-type="dwc:institutional_code" xlink:type="simple">RMNH</named-content>’09”; 1 ♂ (VNMN), “Orgi.069”, “NC. Vietnam: Ha Tinh, Vu Quang N.P., forest, 6.x.2009, K.D. Long”.</p></tp:treatment-sec><tp:treatment-sec sec-type="diagnosis" id="SECID0ED6BG"><title>Diagnosis.</title><p>Basal half of antenna yellowish, without ivory or white segments, its apical half, and outer side of scapus and pedicellus darkened; vertex finely spaced punctate and interspaces distinctly wider than punctures and yellowish brown; mesosoma entirely yellowish brown; inner half of humeral plate yellowish brown, remainder and tegulum brownish yellow; propodeum mainly smooth, medially with coarse transverse rugae (Fig. <xref ref-type="fig" rid="F10">26</xref>); fore wing moderately infuscated apically (Fig. <xref ref-type="fig" rid="F10">24</xref>); vein 3-SR+SR1 approx. 4 times as long as vein r; hind femur slightly widened subapically (Fig. <xref ref-type="fig" rid="F9">23</xref>), partly smooth and shiny ventrally, apically yellowish brown; hind tarsus (except largely ivory basitarsus) dark brown (Fig. <xref ref-type="fig" rid="F9">23</xref>); hind coxa largely coarsely transversely striate (Fig. <xref ref-type="fig" rid="F10">25</xref>); length of first metasomal tergite approx. 3.7 times its apical width, tergite strongly shiny; second epipleuron of metasoma without dark spot; apices of first and third metasomal tergites brownish yellow; second metasomal suture curved and medial area behind it convex; length of ovipositor sheath approx. 0.5 times as long as fore wing and somewhat longer than metasoma; length of fore wing 6–7 mm.</p><fig id="F9" position="float" orientation="portrait"><label>Figure 23.</label><caption><p>
                <italic><tp:taxon-name><tp:taxon-name-part taxon-name-part-type="genus" reg="Stantonia">Stantonia</tp:taxon-name-part> <tp:taxon-name-part taxon-name-part-type="species" reg="dickyyui">dickyyui</tp:taxon-name-part></tp:taxon-name></italic> sp. n., ♀, holotype, habitus, lateral aspect.</p></caption><graphic xmlns:xlink="http://www.w3.org/1999/xlink" xlink:href="zookeys-723-061-g009.jpg" position="float" orientation="portrait" xlink:type="simple" id="oo_174454.jpg"/></fig><fig id="F10" position="float" orientation="portrait"><label>Figures 24–35.</label><caption><p>
                <italic><tp:taxon-name><tp:taxon-name-part taxon-name-part-type="genus" reg="Stantonia">Stantonia</tp:taxon-name-part> <tp:taxon-name-part taxon-name-part-type="species" reg="dickyyui">dickyyui</tp:taxon-name-part></tp:taxon-name></italic> sp. n., ♀, holotype. <bold>24</bold> wings <bold>25</bold> mesosoma, lateral aspect <bold>26</bold> mesosoma, dorsal aspect <bold>27</bold> first metasomal tergite, dorsal aspect <bold>28</bold> second and third metasomal tergites, dorsal aspect <bold>29</bold> hind leg, lateral aspect <bold>30</bold> base of antenna, dorsal aspect <bold>31</bold> head, anterior aspect <bold>32</bold> head, dorsal aspect <bold>33</bold> head, lateral aspect <bold>34</bold> apex of antenna, dorsal aspect <bold>35</bold> mandible and malar space, lateral aspect.</p></caption><graphic xmlns:xlink="http://www.w3.org/1999/xlink" xlink:href="zookeys-723-061-g010.jpg" position="float" orientation="portrait" xlink:type="simple" id="oo_174455.jpg"/></fig></tp:treatment-sec><tp:treatment-sec sec-type="description" id="SECID0EGCAI"><title>Description.</title><p>Holotype, ♀. Body length 6.8 mm, fore wing length 6.4 mm, ovipositor sheath 3.1 mm.</p><p>
            <italic>Head</italic>. Antenna with 58 segments and 1.7 times as long as fore wing; third, fourth and penultimate antennal segments 3.8, 2.4 and 2.1 times as long as wide, respectively, and third segment 1.6 times as long as fourth segment; width of face 0.9 times height of face and clypeus combined (Fig. <xref ref-type="fig" rid="F10">31</xref>); maxillary palp 1.6 times as long as height of head; clypeus convex dorsally and flattened ventrally, remotely finely punctate (Fig. <xref ref-type="fig" rid="F10">31</xref>); malar space as long as basal width of mandible; distance between large tentorial pits twice as long as distance between pit and eye margin; in anterior view length of eye 2.3 times as long as wide; in dorsal view length of eye 3.6 times as long as temple and temple directly narrowed behind eye; POL:OD:OOL = 8:10:21; distance between anterior and lateral ocellus 0.6 times OD (Fig. <xref ref-type="fig" rid="F10">32</xref>); face moderately convex, remotely punctulate, and with long setae; frons laterally and vertex remotely finely punctate (interspaces much wider than punctures), interspaces smooth and area directly behind stemmaticum depressed; frons medially smooth; stemmaticum strongly protruding; temple with satin sheen and mainly granulate, dorsally with some rugulae; occipital flange wide lamelliform.</p><p>
            <italic>Mesosoma.</italic> Length of mesosoma 1.3 times as long as high; pronotal side shiny and largely smooth except some superficial granulation ventrally and rather coarsely crenulate medial sulcus, subposteriorly absent and posteriorly narrowly crenulate; prepectal carina angulate and medium-sized; mesopleuron angulate ventrally; precoxal sulcus narrow and finely crenulate, complete and with wide flange posteriorly (Fig. <xref ref-type="fig" rid="F10">25</xref>), meso- and metapleuron remotely finely punctate, smooth interspaces much wider than punctures; notauli narrow and finely crenulate; mesoscutum finely punctate, with smooth interspaces much wider than width of punctures; scutellar sulcus smooth; scutellum remotely punctulate; propodeum shiny, mainly smooth but medially with some coarse rugae.</p><!--PageBreak--><!--PageBreak--><p>
            <italic>Wings</italic>. Fore wing (Fig. <xref ref-type="fig" rid="F10">24</xref>): pterostigma 4.4 times as long as wide; second submarginal cell petiolate; r:2-SR:3-SR+SR1:r-m = 10:12:39:6; r issued behind middle from pterostigma; r-m submedially distinctly sclerotized; cu-a slightly postfurcal (Fig. <xref ref-type="fig" rid="F10">25</xref>); basal 0.7 of CU1a more or less sclerotized; CU1b: 3-CU1 = 1:2; CU1b short. Hind wing: M+CU:1-M: 1r-m = 21:92:10.</p><p>
            <italic>Legs</italic>. Hind coxa with coarse curved rugae dorsally and shiny (Fig. <xref ref-type="fig" rid="F10">25</xref>); ventrally hind femur shiny and remotely finely punctate, long setose; length of femur, tibia and basitarsus of middle leg 7.4, 12.5 and 11.9 times as long as their width, respectively; inner and outer middle tibial spurs 0.50 and 0.35 times as long as basitarsus; length of femur, tibia and basitarsus of hind leg 5.3, 10.4 and 7.0 times their width, respectively; hind basitarsus rather erect setose; inner and outer hind tibial spurs 0.55 and 0.40 times as long as basitarsus, respectively.</p><p>
            <italic>Metasoma</italic>. First tergite distinctly narrowed behind spiracles (Fig. <xref ref-type="fig" rid="F10">27</xref>), 3.6 times as long as its apical width, its surface superficially finely granulate subapically and shiny; second tergite convex and smooth anteriorly, remainder smooth and shiny, 1.6 times longer than its basal width; second suture curved and medial area behind it convex; ovipositor sheath 0.49 times as long as fore wing and 0.9 times as long as metasoma (Fig. <xref ref-type="fig" rid="F9">23</xref>).</p><p>
            <italic>Colour</italic>. Yellowish brown; inner half of humeral plate yellowish brown, remainder of plate and tegulum brownish yellow; outer side of scapus and pedicellus, stemmaticum, pterostigma, hind tibial spurs, apex of hind basitarsus and base of second hind tarsal segment brown; apical half of antenna, remainder of hind tarsus, fore and middle telotarsi, fourth middle tarsal segment, apical 0.2 of hind tibia and ovipositor sheath dark brown; frons, face, clypeus, palpi, scapus and pedicellus ventrally, remainder of fore and middle legs, meso- and metasoma laterally and ventrally pale yellowish; apex of fore wing darkened and remainder subhyaline (Fig. <xref ref-type="fig" rid="F10">24</xref>); veins dark brown.</p><p>
            <italic>Male</italic>. Very similar to holotype; body length 6.6–6.8 mm, fore wing length 5.9–6.0 mm; antenna with 54(1), 56(1) segments and 1.9 times longer than fore wing; propodeum largely smooth and transverse rugae weakly or coarsely developed, length of first metasomal tergite 3.5–3.8 times its apical width; pterostigma and apical 0.3 of hind tibia dark brown.</p></tp:treatment-sec><tp:treatment-sec sec-type="variation" id="SECID0EREAI"><title>Variation.</title><p>Female: length of body 6.2–6.8 mm and of fore wing 5.8–6.4 mm; antenna with 58(1), 57(2) segments; propodeum smooth and without distinct transverse rugae or with some weak or coarse rugae medially; vein cu-a of fore wing antefurcal or narrowly postfurcal; length of first tergite 3.2–3.6 times its apical width; length of ovipositor sheath 0.49–0.54 times fore wing.</p></tp:treatment-sec><tp:treatment-sec sec-type="distribution" id="SECID0EWEAI"><title>Distribution.</title><p>Vietnam (Phu Tho (Viet Tri); Ninh Binh (Cuc Phuong); Ha Tinh (Vu Quang)).</p></tp:treatment-sec><tp:treatment-sec sec-type="etymology" id="SECID0E2EAI"><title>Etymology.</title><p>Named after Dr Dicky Sick Ki Yu (Nepean, Canada) for creating Taxapad, the excellent and enormous database on parasitoid <tp:taxon-name><tp:taxon-name-part taxon-name-part-type="order">Hymenoptera</tp:taxon-name-part></tp:taxon-name>. Nowadays, it is hardly imaginable to study successfully <tp:taxon-name><tp:taxon-name-part taxon-name-part-type="family">Braconidae</tp:taxon-name-part></tp:taxon-name> without the help of this database.</p><!--PageBreak--></tp:treatment-sec><ref-list><ref id="B11"><mixed-citation xmlns:xlink="http://www.w3.org/1999/xlink" xlink:type="simple">
          <person-group><name name-style="western"><surname>Long</surname><given-names>KD</given-names></name><name name-style="western"><surname>van Achterberg</surname><given-names>C</given-names></name></person-group> (<year>2014</year>) <article-title>An additional list with new records of Braconid wasps of the family <tp:taxon-name><tp:taxon-name-part taxon-name-part-type="family">Braconidae</tp:taxon-name-part></tp:taxon-name> (<tp:taxon-name><tp:taxon-name-part taxon-name-part-type="order">Hymenoptera</tp:taxon-name-part></tp:taxon-name>) from Vietnam.</article-title> <source>Tap Chi Sinh Hoc (Journal of Biology)</source> <volume>36</volume>(<issue>4</issue>): <fpage>397</fpage>–<lpage>415</lpage>. <ext-link xlink:type="simple" ext-link-type="doi" xlink:href="10.15625/0866-7160/v37n4.5979">http://dx.doi.org/10.15625/0866-7160/v37n4.5979</ext-link></mixed-citation></ref></ref-list></tp:taxon-treatment>
