# Supplementary material for: Review of Stantonia Ashmead (Hymenoptera, Braconidae, Orgilinae) from Vietnam, China, Japan, and Russia, with descriptions of six new species
Source: Zookeys. 2017 Dec 18;(723):61–119. doi: 10.3897/zookeys.723.21668 (PMC5769733; doi:10.3897/zookeys.723.21668)
Supplement: XML Treatment for Stantonia gracilis [file zookeys.723.21668-treatment8.xml]

<!DOCTYPE tp:taxon-treatment
  PUBLIC "-//TaxonX//DTD Taxonomic Treatment Publishing DTD v0 20100105//EN" "tax-treatment-NSO.dtd">
<tp:taxon-treatment xmlns:tp="http://www.plazi.org/taxpub"><tp:treatment-meta><kwd-group><label>Taxon classification</label><kwd><named-content xmlns:xlink="http://www.w3.org/1999/xlink" content-type="kingdom">Animalia</named-content></kwd><kwd><named-content xmlns:xlink="http://www.w3.org/1999/xlink" content-type="order">Hymenoptera</named-content></kwd><kwd><named-content xmlns:xlink="http://www.w3.org/1999/xlink" content-type="family">Braconidae</named-content></kwd></kwd-group><mixed-citation publication-type="journal"><person-group><name><surname>van Achterberg</surname><given-names>Cornelis</given-names></name><name><surname>Long</surname><given-names>Khuat Dang</given-names></name><name><surname>Chen</surname><given-names>Xue-xin</given-names></name></person-group><article-title>Review of <italic><tp:taxon-name><tp:taxon-name-part taxon-name-part-type="genus" reg="Stantonia">Stantonia</tp:taxon-name-part></tp:taxon-name></italic> Ashmead (<tp:taxon-name><tp:taxon-name-part taxon-name-part-type="order">Hymenoptera</tp:taxon-name-part></tp:taxon-name>, <tp:taxon-name><tp:taxon-name-part taxon-name-part-type="family">Braconidae</tp:taxon-name-part></tp:taxon-name>, <tp:taxon-name><tp:taxon-name-part taxon-name-part-type="subfamily">Orgilinae</tp:taxon-name-part></tp:taxon-name>) from Vietnam, China, Japan, and Russia, with descriptions of six new species</article-title><source>Zookeys</source><day>18</day><month>12</month><year>2017</year><volume>2017</volume><issue>723</issue><fpage>61</fpage><lpage>119</lpage><pub-id pub-id-type="doi">10.3897/zookeys.723.21668</pub-id></mixed-citation></tp:treatment-meta><tp:nomenclature><tp:taxon-name>
            <tp:taxon-name-part taxon-name-part-type="genus" reg="Stantonia">Stantonia</tp:taxon-name-part>
            <tp:taxon-name-part taxon-name-part-type="species" reg="gracilis">gracilis</tp:taxon-name-part>
          </tp:taxon-name><tp:taxon-authority>van Achterberg, 1987</tp:taxon-authority><xref ref-type="fig" rid="F11">Fig. 36</xref><!--PageBreak--><tp:nomenclature-citation-list><tp:nomenclature-citation><tp:taxon-name>
                <tp:taxon-name-part taxon-name-part-type="genus" reg="Stantonia">Stantonia</tp:taxon-name-part> <tp:taxon-name-part taxon-name-part-type="species" reg="gracilis">gracilis</tp:taxon-name-part></tp:taxon-name><comment>van Achterberg, 1987: 31–33; <xref ref-type="bibr" rid="B4">Braet and Quicke 2004</xref>: 1547.</comment></tp:nomenclature-citation></tp:nomenclature-citation-list></tp:nomenclature><tp:treatment-sec sec-type="material" id="SECID0EHHAI"><title>Material.</title><p>2 ♀ (<named-content xmlns:xlink="http://www.w3.org/1999/xlink" content-type="dwc:institutional_code" xlink:type="simple">RMNH</named-content>, <abbrev xmlns:xlink="http://www.w3.org/1999/xlink" content-type="institution" xlink:title="Department of Insect Ecology" id="ABBRID0ESHAI" xlink:type="simple">IEBR</abbrev>), “S. Vietnam: Dông Nai, Cát Tiên N.P., c. 100 m, 9.iv.–13.v.2007, Mal. traps, Mai Phu Quy &amp; Nguyen Thanh Manh <named-content xmlns:xlink="http://www.w3.org/1999/xlink" content-type="dwc:institutional_code" xlink:type="simple">RMNH</named-content>’07”; 1 ♀ + 1 ♂ (<named-content xmlns:xlink="http://www.w3.org/1999/xlink" content-type="dwc:institutional_code" xlink:type="simple">RMNH</named-content>), id., but 13–20.v.2007, C. v. Achterberg &amp; R. de Vries.</p></tp:treatment-sec><tp:treatment-sec sec-type="diagnosis" id="SECID0EBIAI"><title>Diagnosis.</title><p>Antenna of ♀ dark brown basally followed by pale brownish or ivory segments, resulting in a pale submedial band (Fig. <xref ref-type="fig" rid="F11">36</xref>; less clearly defined in ♂); vertex rather coarsely and densely punctate and largely dark brown or black; anteriorly precoxal sulcus below crenulae sparsely punctulate or spaced punctate; mesosoma yellow with black spots; tegulum blackish; mesopleuron yellowish ventrally and finely punctate; propodeum rugose medially but anteriorly largely smooth; hind tarsus pale yellow or white but base of basitarsus and telotarsus dark brown; ventrally hind femur coarsely reticulate-rugose, densely sculptured and rather matt; ventrally basal 0.6 of hind femur yellow; hind femur 6 times longer than wide; ventrally basal 0.2-0.4 of hind femur yellow; epipleuron of second tergite with elongate triangular dark brown patch; second metasomal tergite with weak triangular basal elevation length of ovipositor sheath 0.4–0.5 times as long as fore wing and approximately as long as metasoma or slightly shorter; length of fore wing 3.7–5.2 mm.</p><fig id="F11" position="float" orientation="portrait"><label>Figure 36.</label><caption><p>
                <italic><tp:taxon-name><tp:taxon-name-part taxon-name-part-type="genus" reg="Stantonia">Stantonia</tp:taxon-name-part> <tp:taxon-name-part taxon-name-part-type="species" reg="gracilis">gracilis</tp:taxon-name-part></tp:taxon-name></italic> van Achterberg, ♀, Vietnam, Cát Tiên N.P., habitus, lateral aspect.</p></caption><graphic xmlns:xlink="http://www.w3.org/1999/xlink" xlink:href="zookeys-723-061-g011.jpg" position="float" orientation="portrait" xlink:type="simple" id="oo_174456.jpg"/></fig></tp:treatment-sec><tp:treatment-sec sec-type="distribution" id="SECID0EDJAI"><title>Distribution.</title><p>Indonesia (Sulawesi), Philippines (Luzon; Mindanao; <xref ref-type="bibr" rid="B4">Braet and Quicke 2004</xref>), *Vietnam (*Dông Nai, Cát Tiên N.P.). New record for Vietnam.</p><!--PageBreak--></tp:treatment-sec><ref-list><ref id="B4"><mixed-citation xmlns:xlink="http://www.w3.org/1999/xlink" xlink:type="simple">
          <person-group><name name-style="western"><surname>Braet</surname><given-names>Y</given-names></name><name name-style="western"><surname>Quicke</surname><given-names>DLJ</given-names></name></person-group> (<year>2004</year>) <article-title>A phylogenetic analysis of the <tp:taxon-name>Mimagathidini</tp:taxon-name> with revisionary notes on the genus <italic><tp:taxon-name><tp:taxon-name-part taxon-name-part-type="genus">Stantonia</tp:taxon-name-part></tp:taxon-name></italic> Ashmead, 1904 (<tp:taxon-name><tp:taxon-name-part taxon-name-part-type="order">Hymenoptera</tp:taxon-name-part></tp:taxon-name>: <tp:taxon-name><tp:taxon-name-part taxon-name-part-type="family">Braconidae</tp:taxon-name-part></tp:taxon-name>: <tp:taxon-name><tp:taxon-name-part taxon-name-part-type="subfamily">Orgilinae</tp:taxon-name-part></tp:taxon-name>).</article-title> <source>Journal of Natural History</source> <volume>38</volume>(<issue>12</issue>): <fpage>1489</fpage>–<lpage>1589</lpage>. <ext-link xlink:type="simple" ext-link-type="doi" xlink:href="10.1080/0022293031000155313">https://doi.org/10.1080/0022293031000155313</ext-link></mixed-citation></ref></ref-list></tp:taxon-treatment>
