# Supplementary material for: Review of Stantonia Ashmead (Hymenoptera, Braconidae, Orgilinae) from Vietnam, China, Japan, and Russia, with descriptions of six new species
Source: Zookeys. 2017 Dec 18;(723):61–119. doi: 10.3897/zookeys.723.21668 (PMC5769733; doi:10.3897/zookeys.723.21668)
Supplement: XML Treatment for Stantonia granulata [file zookeys.723.21668-treatment9.xml]

<!DOCTYPE tp:taxon-treatment
  PUBLIC "-//TaxonX//DTD Taxonomic Treatment Publishing DTD v0 20100105//EN" "tax-treatment-NSO.dtd">
<tp:taxon-treatment xmlns:tp="http://www.plazi.org/taxpub"><tp:treatment-meta><kwd-group><label>Taxon classification</label><kwd><named-content xmlns:xlink="http://www.w3.org/1999/xlink" content-type="kingdom">Animalia</named-content></kwd><kwd><named-content xmlns:xlink="http://www.w3.org/1999/xlink" content-type="order">Hymenoptera</named-content></kwd><kwd><named-content xmlns:xlink="http://www.w3.org/1999/xlink" content-type="family">Braconidae</named-content></kwd></kwd-group><mixed-citation publication-type="journal"><person-group><name><surname>van Achterberg</surname><given-names>Cornelis</given-names></name><name><surname>Long</surname><given-names>Khuat Dang</given-names></name><name><surname>Chen</surname><given-names>Xue-xin</given-names></name></person-group><article-title>Review of <italic><tp:taxon-name><tp:taxon-name-part taxon-name-part-type="genus" reg="Stantonia">Stantonia</tp:taxon-name-part></tp:taxon-name></italic> Ashmead (<tp:taxon-name><tp:taxon-name-part taxon-name-part-type="order">Hymenoptera</tp:taxon-name-part></tp:taxon-name>, <tp:taxon-name><tp:taxon-name-part taxon-name-part-type="family">Braconidae</tp:taxon-name-part></tp:taxon-name>, <tp:taxon-name><tp:taxon-name-part taxon-name-part-type="subfamily">Orgilinae</tp:taxon-name-part></tp:taxon-name>) from Vietnam, China, Japan, and Russia, with descriptions of six new species</article-title><source>Zookeys</source><day>18</day><month>12</month><year>2017</year><volume>2017</volume><issue>723</issue><fpage>61</fpage><lpage>119</lpage><pub-id pub-id-type="doi">10.3897/zookeys.723.21668</pub-id></mixed-citation></tp:treatment-meta><tp:nomenclature><tp:taxon-name>
            <tp:taxon-name-part taxon-name-part-type="genus" reg="Stantonia">Stantonia</tp:taxon-name-part>
            <tp:taxon-name-part taxon-name-part-type="species" reg="granulata">granulata</tp:taxon-name-part>
            <object-id xmlns:xlink="http://www.w3.org/1999/xlink" content-type="zoobank" xlink:type="simple">http://zoobank.org/0F5C009B-0E0E-4453-8C9F-9F82BC37FC3D</object-id>
          </tp:taxon-name><tp:taxon-authority>Long &amp; van Achterberg</tp:taxon-authority><tp:taxon-status xmlns:xlink="http://www.w3.org/1999/xlink" xlink:type="simple">sp. n.</tp:taxon-status><xref ref-type="fig" rid="F12">Figs 37</xref><xref ref-type="fig" rid="F13">, 38–45</xref></tp:nomenclature><tp:treatment-sec sec-type="type material" id="SECID0E6KAI"><title>Type material.</title><p>Holotype, ♀ (VNMN), “Orgi.008”, “NC Vietnam: Huong Son, Ha Tinh, Son Tay, forest, 5–8.v.2004, TX Lam”.</p></tp:treatment-sec><tp:treatment-sec sec-type="diagnosis" id="SECID0EELAI"><title>Diagnosis.</title><p>Antenna of ♀ incomplete, with 37 segments remaining; basal two-thirds of remaining part of antenna yellow, apical third brown; tentorial pits at lower level of eyes (Fig. <xref ref-type="fig" rid="F13">43</xref>); malar space medium-sized; vertex finely punctate; anteriorly precoxal sulcus rugose-punctate, posterior area above precoxal sulcus finely granulate; propodeum finely granulate; hind basitarsus yellow basally and ivory apically; hind telotarsus dark brown and remainder of hind tarsus ivory; hind coxa yellow, rugose dorsally, granulate laterally; hind femur 6.6 times longer than wide and ventrally rugose-punctate; first metasomal tergite slightly narrowed behind spiracle; second metasomal suture straight; second tergite parallel-sided and granulate; ovipositor sheath 0.5 times as long as fore wing; length of fore wing 4.4 mm.</p></tp:treatment-sec><tp:treatment-sec sec-type="description" id="SECID0EOLAI"><title>Description.</title><p>Holotype, ♀. Body length 4.6 mm, fore wing length 4.4 mm, ovipositor sheath 2.2 mm and exserted ovipositor 2.5 mm.</p><p>
            <italic>Head</italic>. Antenna incomplete, with 37 segments remaining; ventral length of scapus 2.3 times its maximum width; middle antennal segments 1.7–1.8 times as long as wide; third segment 1.2 times as long as fourth segment; width of face as long as height of face and clypeus combined (Fig. <xref ref-type="fig" rid="F13">43</xref>); maxillary palp nearly as long as height of head (30:31); clypeus distinctly convex (Fig. <xref ref-type="fig" rid="F13">43</xref>); malar space 1.75 times as long as mandible width (Fig. <xref ref-type="fig" rid="F13">45</xref>); distance between tentorial pits twice as long as distance between pit and eye margin; in anterior view length of eye 1.5 times as long as wide; in lateral view, width of eye 2.6 times temple; in dorsal view length of eye 2.8 times as long as temple; occipital carina broadly absent dorsally; ocelli large, POL:OD:OOL = 3:4:7; distance between anterior and lateral ocellus 0.5 times OD (Fig. <xref ref-type="fig" rid="F13">44</xref>); face largely punctate; vertex and temple finely punctate.</p><p>
            <italic>Mesosoma.</italic> Length of mesosoma 1.55 times as long as high; pronotal side crenulated medio-anteriorly; notauli deep, punctate, widened posteriorly; lobes of mesoscutum sparsely punctate; scutellar sulcus deep, 0.5 times as long as scutellum; precoxal sulcus short, punctate; anterior area above precoxal sulcus rugose-punctate; mesopleuron finely granulate posteriorly and ventrally; metapleuron granulate (Fig. <xref ref-type="fig" rid="F13">39</xref>); scutellum almost smooth (Fig. <xref ref-type="fig" rid="F13">40</xref>); propodeum finely granulate; propodeal spiracle rather large, 1.5 times as long as wide.</p><p>
            <italic>Wings</italic>. Fore wing (Fig. <xref ref-type="fig" rid="F13">38</xref>): pterostigma 4.8 times as long as wide; second submarginal cell petiolate; r:2-SR:3-SR+SR1:r-m = 11:12:48:8; vein r issued behind middle from pterostigma; cu-a slightly postfurcal, vein 1-CU1 nearly quadrate (Fig. <xref ref-type="fig" rid="F13">38</xref>); vein CU1b sclerotized, 0.4 times as long as 3-CU1 (Fig. <xref ref-type="fig" rid="F13">38</xref>). Hind wing: M+CU:1-M: 1r-m =16:29:3.</p><p>
            <italic>Legs</italic>. Hind coxa rugose dorsally, finely granulate laterally; length of femur and tibia of middle leg 6.6 and 10.4 times as long as their width, respectively; basitarsus of middle leg missing; length of femur, tibia and basitarsus of hind leg 4.4, 8.4 and 8.0 times their width, respectively; hind basitarsus 0.9 times as long as second-fifth segments; inner and outer hind tibial spurs 0.55 and 0.45 times as long as basitarsus, respectively.</p><p>
            <italic>Metasoma</italic>. First tergite slightly narrowed behind spiracles (Fig. <xref ref-type="fig" rid="F13">41</xref>), 2.1 times as long as its apical width, its surface finely granulate and 1.8 times as long as propodeum; second metasomal suture straight; second tergite parallel-sided, 1.15 times longer than <!--PageBreak-->third tergite; first and second metasomal tergites finely and densely granulate; third tergite granulate basally, punctate medially and smooth apically; ovipositor sheath 0.50 times fore wing and as long as metasoma; ovipositor thick (Fig. <xref ref-type="fig" rid="F12">37</xref>).</p><fig id="F12" position="float" orientation="portrait"><label>Figure 37.</label><caption><p>
                <italic><tp:taxon-name><tp:taxon-name-part taxon-name-part-type="genus" reg="Stantonia">Stantonia</tp:taxon-name-part> <tp:taxon-name-part taxon-name-part-type="species" reg="granulata">granulata</tp:taxon-name-part></tp:taxon-name></italic> sp. n., ♀, holotype, habitus, lateral aspect.</p></caption><graphic xmlns:xlink="http://www.w3.org/1999/xlink" xlink:href="zookeys-723-061-g012.jpg" position="float" orientation="portrait" xlink:type="simple" id="oo_174457.jpg"/></fig><fig id="F13" position="float" orientation="portrait"><label>Figures 38–45.</label><caption><p>
                <italic><tp:taxon-name><tp:taxon-name-part taxon-name-part-type="genus" reg="Stantonia">Stantonia</tp:taxon-name-part> <tp:taxon-name-part taxon-name-part-type="species" reg="granulata">granulata</tp:taxon-name-part></tp:taxon-name></italic> sp. n., ♀, holotype. <bold>38</bold> wings <bold>39</bold> mesosoma, lateral aspect <bold>40</bold> mesosoma, dorsal aspect <bold>41</bold> first–third metasomal tergites, dorsal aspect <bold>42</bold> hind leg, lateral aspect <bold>43</bold> head, anterior aspect <bold>44</bold> head, dorsal aspect <bold>45</bold> head, lateral aspect.</p></caption><graphic xmlns:xlink="http://www.w3.org/1999/xlink" xlink:href="zookeys-723-061-g013.jpg" position="float" orientation="portrait" xlink:type="simple" id="oo_174458.jpg"/></fig><p>
            <italic>Colour</italic>. Yellow; antenna brownish yellow basally, dark brown apically; fore and middle legs yellow; hind leg yellow but telotarsus and apex of hind tibia dark brown, hind basitarsus yellow basally, remainder of hind tarsus white.</p><!--PageBreak--><p>
            <italic>Male.</italic> Unknown; but two very similar males are present in VNMN (Orgi.086&amp;087, NE Vietnam, Cao Bang; Trung Khanh, Cao Thang, MT 21-29.iv.2012, N.Q. Truong). They differ by having the body surface shinier and its sculpture less pronounced (propodeum rugulose-granulate, first–second metasomal tergites superficially granulate and sparsely punctate, and hind coxa more or less punctate laterally) and vein cu-a of fore wing interstitial.</p></tp:treatment-sec><tp:treatment-sec sec-type="distribution" id="SECID0E5PAI"><title>Distribution.</title><p>NC Vietnam: Ha Tinh (Huong Son).</p></tp:treatment-sec><tp:treatment-sec sec-type="etymology" id="SECID0EDQAI"><title>Etymology.</title><p>Named after the granulate hind coxae and propodeum; “granum” is Latin for “grain”.</p></tp:treatment-sec></tp:taxon-treatment>
