# Supplementary material for: Review of Stantonia Ashmead (Hymenoptera, Braconidae, Orgilinae) from Vietnam, China, Japan, and Russia, with descriptions of six new species
Source: Zookeys. 2017 Dec 18;(723):61–119. doi: 10.3897/zookeys.723.21668 (PMC5769733; doi:10.3897/zookeys.723.21668)
Supplement: XML Treatment for Stantonia issikii [file zookeys.723.21668-treatment10.xml]

<!DOCTYPE tp:taxon-treatment
  PUBLIC "-//TaxonX//DTD Taxonomic Treatment Publishing DTD v0 20100105//EN" "tax-treatment-NSO.dtd">
<tp:taxon-treatment xmlns:tp="http://www.plazi.org/taxpub"><tp:treatment-meta><kwd-group><label>Taxon classification</label><kwd><named-content xmlns:xlink="http://www.w3.org/1999/xlink" content-type="kingdom">Animalia</named-content></kwd><kwd><named-content xmlns:xlink="http://www.w3.org/1999/xlink" content-type="order">Hymenoptera</named-content></kwd><kwd><named-content xmlns:xlink="http://www.w3.org/1999/xlink" content-type="family">Braconidae</named-content></kwd></kwd-group><mixed-citation publication-type="journal"><person-group><name><surname>van Achterberg</surname><given-names>Cornelis</given-names></name><name><surname>Long</surname><given-names>Khuat Dang</given-names></name><name><surname>Chen</surname><given-names>Xue-xin</given-names></name></person-group><article-title>Review of <italic><tp:taxon-name><tp:taxon-name-part taxon-name-part-type="genus" reg="Stantonia">Stantonia</tp:taxon-name-part></tp:taxon-name></italic> Ashmead (<tp:taxon-name><tp:taxon-name-part taxon-name-part-type="order">Hymenoptera</tp:taxon-name-part></tp:taxon-name>, <tp:taxon-name><tp:taxon-name-part taxon-name-part-type="family">Braconidae</tp:taxon-name-part></tp:taxon-name>, <tp:taxon-name><tp:taxon-name-part taxon-name-part-type="subfamily">Orgilinae</tp:taxon-name-part></tp:taxon-name>) from Vietnam, China, Japan, and Russia, with descriptions of six new species</article-title><source>Zookeys</source><day>18</day><month>12</month><year>2017</year><volume>2017</volume><issue>723</issue><fpage>61</fpage><lpage>119</lpage><pub-id pub-id-type="doi">10.3897/zookeys.723.21668</pub-id></mixed-citation></tp:treatment-meta><tp:nomenclature><tp:taxon-name>
            <tp:taxon-name-part taxon-name-part-type="genus" reg="Stantonia">Stantonia</tp:taxon-name-part>
            <tp:taxon-name-part taxon-name-part-type="species" reg="issikii">issikii</tp:taxon-name-part>
          </tp:taxon-name><tp:taxon-authority>Watanabe, 1932</tp:taxon-authority><xref ref-type="fig" rid="F14">Figs 46</xref><xref ref-type="fig" rid="F15">, 47–57</xref><!--PageBreak--><tp:nomenclature-citation-list><tp:nomenclature-citation><tp:taxon-name>
                <tp:taxon-name-part taxon-name-part-type="genus" reg="Stantonia">Stantonia</tp:taxon-name-part> <tp:taxon-name-part taxon-name-part-type="species" reg="issikii">issikii</tp:taxon-name-part></tp:taxon-name><comment>Watanabe, 1932: 187–188; <xref ref-type="bibr" rid="B15">Shenefelt 1970</xref>: 267; <xref ref-type="bibr" rid="B4">Braet and Quicke 2004</xref>: 1550–1551; <xref ref-type="bibr" rid="B5">Chen et al. 2004</xref>: 358–359, 532.</comment></tp:nomenclature-citation></tp:nomenclature-citation-list></tp:nomenclature><tp:treatment-sec sec-type="type material" id="SECID0EPSAI"><title>Type material.</title><p>Holotype, ♀ (<named-content xmlns:xlink="http://www.w3.org/1999/xlink" content-type="dwc:institutional_code" xlink:type="simple">ECHU</named-content>), “Formosa [= Taiwan], Matsumura/ Kuraru, 21.iii.1926”, <italic><tp:taxon-name><tp:taxon-name-part taxon-name-part-type="genus" reg="Stantonia">Stantonia</tp:taxon-name-part> <tp:taxon-name-part taxon-name-part-type="species" reg="issikii">issikii</tp:taxon-name-part></tp:taxon-name></italic> Watanabe, Type”.</p></tp:treatment-sec><tp:treatment-sec sec-type="material" id="SECID0EFTAI"><title>Material.</title><p>1 ♀ (<named-content xmlns:xlink="http://www.w3.org/1999/xlink" content-type="dwc:institutional_code" xlink:type="simple">IZAS</named-content>), China, Beijing, Shangfangshan National Forest Park, 400 m.</p></tp:treatment-sec><tp:treatment-sec sec-type="diagnosis" id="SECID0EQTAI"><title>Diagnosis.</title><p>Antenna yellowish ventrally, only dorsally and apically darkened; vertex finely spaced punctate and interspaces distinctly wider than punctures and yellowish brown; mesosoma entirely yellowish brown; inner half of humeral plate dark brown, remainder and tegulum yellowish brown; propodeum medio-anteriorly smooth; fore wing moderately infuscated apically; vein 3-SR+SR1 approx. 3 times as long as vein r; hind femur partly smooth and shiny ventrally, slender and apically yellowish brown; hind tarsus (except telotarsus) ivory or white; length of first metasomal tergite approx. 3.7 times its apical width; second epipleuron of metasoma without dark spot; apices of first and third metasomal tergites brownish yellow; length of ovipositor sheath 0.5–0.6 times as long as fore wing and somewhat longer than metasoma; length of fore wing approximately 8 mm.</p><p>Very similar to <italic><tp:taxon-name><tp:taxon-name-part taxon-name-part-type="genus" reg="Stantonia">S.</tp:taxon-name-part> <tp:taxon-name-part taxon-name-part-type="species" reg="xiangqianensis">xiangqianensis</tp:taxon-name-part></tp:taxon-name></italic> as indicated in the original description, but differs mainly by small colour differences and the relative length of vein r of the fore wing. The variation of these characters is unknown for both species and only large series may prove the validity of <italic><tp:taxon-name><tp:taxon-name-part taxon-name-part-type="genus" reg="Stantonia">S.</tp:taxon-name-part> <tp:taxon-name-part taxon-name-part-type="species" reg="xiangqianensis">xiangqianensis</tp:taxon-name-part></tp:taxon-name></italic>.</p></tp:treatment-sec><tp:treatment-sec sec-type="description" id="SECID0ENUAI"><title>Description.</title><p>Holotype, ♀. Body length 7.8 mm, fore wing length 8.2 mm, ovipositor sheath missing, exserted ovipositor 5.5 mm.</p><p>
            <italic>Head</italic>. Antenna broken; third and fourth antennal segments 3.2 and 2.7 times as long as wide, respectively, and third segment 1.2 times as long as fourth segment; width of face 0.9 times height of face and clypeus combined (Fig. <xref ref-type="fig" rid="F15">54</xref>); maxillary palp 1.6 times as long as height of head; clypeus distinctly convex (Fig. <xref ref-type="fig" rid="F15">54</xref>); malar space 1.2 times as long as mandible width; distance between large tentorial pits twice as long as distance between pit and eye margin; in anterior view length of eye 2.7 times as long <!--PageBreak-->as wide; in dorsal view length of eye 2.4 times as long as temple; POL:OD:OOL = 9:10:17; distance between anterior and lateral ocellus 0.6 times OD (Fig. <xref ref-type="fig" rid="F15">55</xref>); face remotely and moderately punctate and long setae; vertex remotely punctate, wide interspaces smooth and area directly behind stemmaticum depressed; temple with satin sheen and with mainly coriaceous; occipital flange wide lamelliform.</p><p>
            <italic>Mesosoma.</italic> Length of mesosoma 1.4 times as long as high; pronotal side largely smooth (with few punctures near dorsal rim) and medial sulcus coarsely and widely crenulate anteriorly, subposteriorly with two crenulate branches and posteriorly finely crenulate; precoxal sulcus narrow and finely crenulate, complete and with wide flange posteriorly (Fig. <xref ref-type="fig" rid="F15">48</xref>), mesopleuron remotely finely punctate; metapleuron moderately punctate; notauli rather narrow and moderately crenulate; mesoscutum and scutellum remotely and moderately punctate (Fig. <xref ref-type="fig" rid="F15">49</xref>); propodeum rather shiny, anteriorly smooth, posteriorly punctate and with some short transverse rugae medially and sublaterally.</p><p>
            <italic>Wings</italic>. Fore wing (Fig. <xref ref-type="fig" rid="F15">47</xref>): pterostigma 3.6 times as long as wide; second submarginal cell petiolate; r:2-SR:3-SR+SR1:r-m = 20:23:58:13; r issued behind middle from pterostigma; r-m submedially distinctly sclerotized; cu-a interstitial (Fig. <xref ref-type="fig" rid="F15">47</xref>); basal 0.7 of CU1a sclerotized; CU1b: 3-CU1 = 3:5. Hind wing: M+CU:1-M: 1r-m = 23:82:10.</p><p>
            <italic>Legs</italic>. Hind coxa largely and densely rugose dorsally, only posteriorly transversely striate; ventrally hind femur shiny, basally rugulose and apically largely smooth; length of femur, tibia and basitarsus of middle leg 7.0, 12.6 and 12.4 times as long as their width, respectively; inner and outer middle tibial spurs 0.40 and 0.35 times as long as basitarsus; length of femur, tibia and basitarsus of hind leg 5.2, 8.5 and 6.8 times their <!--PageBreak--><!--PageBreak-->width, respectively; hind basitarsus rather adpressed; inner and outer hind tibial spurs 0.40 and 0.35 times as long as basitarsus, respectively.</p><p>
            <italic>Metasoma</italic>. First tergite slightly narrowed behind spiracles (Fig. <xref ref-type="fig" rid="F15">50</xref>), 3.7 times as long as its apical width, its surface smooth and shiny; second tergite convex anteriorly, smooth (except some punctures), elongate, 1.8 times longer than its basal width and shiny; second suture curved and medial area behind it convex; ovipositor sheath missing, considering length of ovipositor approx. 0.6 times as long as fore wing and approximately as long as metasoma (Fig. <xref ref-type="fig" rid="F14">46</xref>).</p><fig id="F14" position="float" orientation="portrait"><label>Figure 46.</label><caption><p>
                <italic><tp:taxon-name><tp:taxon-name-part taxon-name-part-type="genus" reg="Stantonia">Stantonia</tp:taxon-name-part> <tp:taxon-name-part taxon-name-part-type="species" reg="issikii">issikii</tp:taxon-name-part></tp:taxon-name></italic> Watanabe, ♀, holotype, habitus, lateral aspect.</p></caption><graphic xmlns:xlink="http://www.w3.org/1999/xlink" xlink:href="zookeys-723-061-g014.jpg" position="float" orientation="portrait" xlink:type="simple" id="oo_174459.jpg"/></fig><p>
            <italic>Colour</italic>. Yellowish brown; inner half of humeral plate dark brown, remainder of plate, tegulum and tibial spurs yellowish brown; basal segments of antenna (except scapus and pedicellus) dorsally dark brown and ventrally brownish yellow; outer side of scapus and pedicellus partly dark brown; face, clypeus, palpi and hind tibia (except apical third) rather pale yellowish; stemmaticum dark brown; apical third of hind tibia and telotarsi dark brown; remainder of hind tarsus ivory (Fig. <xref ref-type="fig" rid="F15">52</xref>); apex of fore wing moderately darkened and remainder subhyaline (Fig. <xref ref-type="fig" rid="F15">47</xref>); veins and pterostigma dark brown.</p><fig id="F15" position="float" orientation="portrait"><label>Figures 47–57.</label><caption><p>
                <italic><tp:taxon-name><tp:taxon-name-part taxon-name-part-type="genus" reg="Stantonia">Stantonia</tp:taxon-name-part> <tp:taxon-name-part taxon-name-part-type="species" reg="issikii">issikii</tp:taxon-name-part></tp:taxon-name></italic> Watanabe, ♀, holotype. <bold>47</bold> fore wing <bold>48</bold> mesosoma, lateral aspect <bold>49</bold> mesosoma, dorsal aspect <bold>50</bold> propodeum and first metasomal tergite, dorsal aspect <bold>51</bold> second and third metasomal tergites, dorsal aspect <bold>52</bold> hind leg, lateral aspect <bold>53</bold> detail of submedial and first subdiscal cells of fore wing <bold>54</bold> head, anterior aspect <bold>55</bold> head, dorsal aspect <bold>56</bold> head, lateral aspect <bold>57</bold> occipital flange, postero-lateral aspect.</p></caption><graphic xmlns:xlink="http://www.w3.org/1999/xlink" xlink:href="zookeys-723-061-g015.jpg" position="float" orientation="portrait" xlink:type="simple" id="oo_174460.jpg"/></fig></tp:treatment-sec><tp:treatment-sec sec-type="distribution" id="SECID0EBZAI"><title>Distribution.</title><p>China (*Beijing (Shangfangshan N.F.P.), Zhejiang, Hunan, Taiwan).</p></tp:treatment-sec><tp:treatment-sec sec-type="notes" id="SECID0EGZAI"><title>Notes.</title><p>This species was reported from Papua New Guinea by <xref ref-type="bibr" rid="B4">Braet and Quicke (2004)</xref> with a question mark, but this concerns another species. The holotype differs by having distinctly rugose hind coxa (Fig. <xref ref-type="fig" rid="F15">48</xref>) and the fore wing is distinctly infuscated apically (Fig. <xref ref-type="fig" rid="F15">47</xref>).</p></tp:treatment-sec><ref-list><ref id="B15"><mixed-citation xmlns:xlink="http://www.w3.org/1999/xlink" xlink:type="simple">
          <person-group><name name-style="western"><surname>Shenefelt</surname><given-names>RD</given-names></name></person-group> (<year>1970</year>) <article-title><tp:taxon-name><tp:taxon-name-part taxon-name-part-type="family">Braconidae</tp:taxon-name-part></tp:taxon-name> 2. <tp:taxon-name><tp:taxon-name-part taxon-name-part-type="subfamily">Helconinae</tp:taxon-name-part></tp:taxon-name>, <tp:taxon-name><tp:taxon-name-part taxon-name-part-type="subfamily">Calyptinae</tp:taxon-name-part></tp:taxon-name>, <tp:taxon-name>Mimagathidinae</tp:taxon-name>, <tp:taxon-name>Triaspinae</tp:taxon-name>. Hymenopterorum Catalogus (nova editio).</article-title> <source>Pars</source> <volume>5</volume>: <fpage>177</fpage>–<lpage>306</lpage>.</mixed-citation></ref><ref id="B4"><mixed-citation xmlns:xlink="http://www.w3.org/1999/xlink" xlink:type="simple">
          <person-group><name name-style="western"><surname>Braet</surname><given-names>Y</given-names></name><name name-style="western"><surname>Quicke</surname><given-names>DLJ</given-names></name></person-group> (<year>2004</year>) <article-title>A phylogenetic analysis of the <tp:taxon-name>Mimagathidini</tp:taxon-name> with revisionary notes on the genus <italic><tp:taxon-name><tp:taxon-name-part taxon-name-part-type="genus">Stantonia</tp:taxon-name-part></tp:taxon-name></italic> Ashmead, 1904 (<tp:taxon-name><tp:taxon-name-part taxon-name-part-type="order">Hymenoptera</tp:taxon-name-part></tp:taxon-name>: <tp:taxon-name><tp:taxon-name-part taxon-name-part-type="family">Braconidae</tp:taxon-name-part></tp:taxon-name>: <tp:taxon-name><tp:taxon-name-part taxon-name-part-type="subfamily">Orgilinae</tp:taxon-name-part></tp:taxon-name>).</article-title> <source>Journal of Natural History</source> <volume>38</volume>(<issue>12</issue>): <fpage>1489</fpage>–<lpage>1589</lpage>. <ext-link xlink:type="simple" ext-link-type="doi" xlink:href="10.1080/0022293031000155313">https://doi.org/10.1080/0022293031000155313</ext-link></mixed-citation></ref><ref id="B5"><mixed-citation xmlns:xlink="http://www.w3.org/1999/xlink" xlink:type="simple">
          <person-group><name name-style="western"><surname>Chen</surname><given-names>X-X</given-names></name><name name-style="western"><surname>He</surname><given-names>J-H</given-names></name><name name-style="western"><surname>Ma</surname><given-names>Y</given-names></name></person-group> (<year>2004</year>) <article-title><tp:taxon-name><tp:taxon-name-part taxon-name-part-type="order">Hymenoptera</tp:taxon-name-part></tp:taxon-name>: <tp:taxon-name><tp:taxon-name-part taxon-name-part-type="family">Braconidae</tp:taxon-name-part></tp:taxon-name> (II).</article-title> <source>Fauna Sinica</source> <volume>37</volume>: <fpage>351</fpage>–<lpage>533</lpage>.</mixed-citation></ref></ref-list></tp:taxon-treatment>
