# Supplementary material for: Review of Stantonia Ashmead (Hymenoptera, Braconidae, Orgilinae) from Vietnam, China, Japan, and Russia, with descriptions of six new species
Source: Zookeys. 2017 Dec 18;(723):61–119. doi: 10.3897/zookeys.723.21668 (PMC5769733; doi:10.3897/zookeys.723.21668)
Supplement: XML Treatment for Stantonia qui [file zookeys.723.21668-treatment11.xml]

<!DOCTYPE tp:taxon-treatment
  PUBLIC "-//TaxonX//DTD Taxonomic Treatment Publishing DTD v0 20100105//EN" "tax-treatment-NSO.dtd">
<tp:taxon-treatment xmlns:tp="http://www.plazi.org/taxpub"><tp:treatment-meta><kwd-group><label>Taxon classification</label><kwd><named-content xmlns:xlink="http://www.w3.org/1999/xlink" content-type="kingdom">Animalia</named-content></kwd><kwd><named-content xmlns:xlink="http://www.w3.org/1999/xlink" content-type="order">Hymenoptera</named-content></kwd><kwd><named-content xmlns:xlink="http://www.w3.org/1999/xlink" content-type="family">Braconidae</named-content></kwd></kwd-group><mixed-citation publication-type="journal"><person-group><name><surname>van Achterberg</surname><given-names>Cornelis</given-names></name><name><surname>Long</surname><given-names>Khuat Dang</given-names></name><name><surname>Chen</surname><given-names>Xue-xin</given-names></name></person-group><article-title>Review of <italic><tp:taxon-name><tp:taxon-name-part taxon-name-part-type="genus" reg="Stantonia">Stantonia</tp:taxon-name-part></tp:taxon-name></italic> Ashmead (<tp:taxon-name><tp:taxon-name-part taxon-name-part-type="order">Hymenoptera</tp:taxon-name-part></tp:taxon-name>, <tp:taxon-name><tp:taxon-name-part taxon-name-part-type="family">Braconidae</tp:taxon-name-part></tp:taxon-name>, <tp:taxon-name><tp:taxon-name-part taxon-name-part-type="subfamily">Orgilinae</tp:taxon-name-part></tp:taxon-name>) from Vietnam, China, Japan, and Russia, with descriptions of six new species</article-title><source>Zookeys</source><day>18</day><month>12</month><year>2017</year><volume>2017</volume><issue>723</issue><fpage>61</fpage><lpage>119</lpage><pub-id pub-id-type="doi">10.3897/zookeys.723.21668</pub-id></mixed-citation></tp:treatment-meta><tp:nomenclature><tp:taxon-name>
            <tp:taxon-name-part taxon-name-part-type="genus" reg="Stantonia">Stantonia</tp:taxon-name-part>
            <tp:taxon-name-part taxon-name-part-type="species" reg="qui">qui</tp:taxon-name-part>
          </tp:taxon-name><tp:taxon-authority>Chen, He &amp; Ma, 2004</tp:taxon-authority><xref ref-type="fig" rid="F16">Fig. 58</xref><tp:nomenclature-citation-list><tp:nomenclature-citation><tp:taxon-name>
                <tp:taxon-name-part taxon-name-part-type="genus" reg="Stantonia">Stantonia</tp:taxon-name-part> <tp:taxon-name-part taxon-name-part-type="species" reg="qui">qui</tp:taxon-name-part></tp:taxon-name><comment>Chen, He &amp; Ma, 2004: 359–361, 531.</comment></tp:nomenclature-citation></tp:nomenclature-citation-list></tp:nomenclature><tp:treatment-sec sec-type="diagnosis" id="SECID0EN2AI"><title>Diagnosis.</title><p>Antenna with a submedial band consisting of 8–13 white or ivory segments (Fig. <xref ref-type="fig" rid="F16">58</xref>); face transversely punctate-rugose; vertex spaced punctate, interspaces wider than punctures; middle and lateral lobes of mesoscutum yellowish brown medially; tegulum brownish yellow; only apical half of marginal cell of fore wing infuscated; hind femur largely brownish yellow, at most its apical 0.3 dark brown; hind femur shiny and finely sculptured basally; middle and hind coxa pale yellowish; first metasomal tergite approx. 3.7 times as long as its apical width; metasoma dark yellowish brown; epipleuron of second metasomal tergite entirely yellowish brown (Fig. <xref ref-type="fig" rid="F16">58</xref>); length of ovipositor sheath approx. 0.5 times as long as fore wing; length of fore wing approx. 7 mm.</p><fig id="F16" position="float" orientation="portrait"><label>Figure 58.</label><caption><p>
                <italic><tp:taxon-name><tp:taxon-name-part taxon-name-part-type="genus" reg="Stantonia">Stantonia</tp:taxon-name-part> <tp:taxon-name-part taxon-name-part-type="species" reg="qui">qui</tp:taxon-name-part></tp:taxon-name></italic> Chen, He &amp; Ma, ♀, holotype, habitus, lateral aspect. Photo: Jiachen Zhu.</p></caption><graphic xmlns:xlink="http://www.w3.org/1999/xlink" xlink:href="zookeys-723-061-g016.jpg" position="float" orientation="portrait" xlink:type="simple" id="oo_174461.jpg"/></fig><p>Similar to <italic><tp:taxon-name><tp:taxon-name-part taxon-name-part-type="genus" reg="Stantonia">S.</tp:taxon-name-part> <tp:taxon-name-part taxon-name-part-type="species" reg="magnifica">magnifica</tp:taxon-name-part></tp:taxon-name></italic> van Achterberg, 1987, from Indonesia and Malaysia, but <italic><tp:taxon-name><tp:taxon-name-part taxon-name-part-type="genus" reg="Stantonia">S.</tp:taxon-name-part> <tp:taxon-name-part taxon-name-part-type="species" reg="magnifica">magnifica</tp:taxon-name-part></tp:taxon-name></italic> differs by having the vertex largely smooth; the face finely punctate; the wing membrane dark brown up to apical 0.7 of the marginal cell; the hind coxa largely yellow or orange brown and the mesosoma entirely dark brown or black (<xref ref-type="bibr" rid="B5">Chen et al. 2004</xref>).</p></tp:treatment-sec><tp:treatment-sec sec-type="distribution" id="SECID0EP4AI"><title>Distribution.</title><p>China (Guangdong, Zhejiang).</p></tp:treatment-sec><ref-list><ref id="B5"><mixed-citation xmlns:xlink="http://www.w3.org/1999/xlink" xlink:type="simple">
          <person-group><name name-style="western"><surname>Chen</surname><given-names>X-X</given-names></name><name name-style="western"><surname>He</surname><given-names>J-H</given-names></name><name name-style="western"><surname>Ma</surname><given-names>Y</given-names></name></person-group> (<year>2004</year>) <article-title><tp:taxon-name><tp:taxon-name-part taxon-name-part-type="order">Hymenoptera</tp:taxon-name-part></tp:taxon-name>: <tp:taxon-name><tp:taxon-name-part taxon-name-part-type="family">Braconidae</tp:taxon-name-part></tp:taxon-name> (II).</article-title> <source>Fauna Sinica</source> <volume>37</volume>: <fpage>351</fpage>–<lpage>533</lpage>.</mixed-citation></ref></ref-list></tp:taxon-treatment>
