# Supplementary material for: Review of Stantonia Ashmead (Hymenoptera, Braconidae, Orgilinae) from Vietnam, China, Japan, and Russia, with descriptions of six new species
Source: Zookeys. 2017 Dec 18;(723):61–119. doi: 10.3897/zookeys.723.21668 (PMC5769733; doi:10.3897/zookeys.723.21668)
Supplement: XML Treatment for Stantonia robustifemur [file zookeys.723.21668-treatment12.xml]

<!DOCTYPE tp:taxon-treatment
  PUBLIC "-//TaxonX//DTD Taxonomic Treatment Publishing DTD v0 20100105//EN" "tax-treatment-NSO.dtd">
<tp:taxon-treatment xmlns:tp="http://www.plazi.org/taxpub"><tp:treatment-meta><kwd-group><label>Taxon classification</label><kwd><named-content xmlns:xlink="http://www.w3.org/1999/xlink" content-type="kingdom">Animalia</named-content></kwd><kwd><named-content xmlns:xlink="http://www.w3.org/1999/xlink" content-type="order">Hymenoptera</named-content></kwd><kwd><named-content xmlns:xlink="http://www.w3.org/1999/xlink" content-type="family">Braconidae</named-content></kwd></kwd-group><mixed-citation publication-type="journal"><person-group><name><surname>van Achterberg</surname><given-names>Cornelis</given-names></name><name><surname>Long</surname><given-names>Khuat Dang</given-names></name><name><surname>Chen</surname><given-names>Xue-xin</given-names></name></person-group><article-title>Review of <italic><tp:taxon-name><tp:taxon-name-part taxon-name-part-type="genus" reg="Stantonia">Stantonia</tp:taxon-name-part></tp:taxon-name></italic> Ashmead (<tp:taxon-name><tp:taxon-name-part taxon-name-part-type="order">Hymenoptera</tp:taxon-name-part></tp:taxon-name>, <tp:taxon-name><tp:taxon-name-part taxon-name-part-type="family">Braconidae</tp:taxon-name-part></tp:taxon-name>, <tp:taxon-name><tp:taxon-name-part taxon-name-part-type="subfamily">Orgilinae</tp:taxon-name-part></tp:taxon-name>) from Vietnam, China, Japan, and Russia, with descriptions of six new species</article-title><source>Zookeys</source><day>18</day><month>12</month><year>2017</year><volume>2017</volume><issue>723</issue><fpage>61</fpage><lpage>119</lpage><pub-id pub-id-type="doi">10.3897/zookeys.723.21668</pub-id></mixed-citation></tp:treatment-meta><tp:nomenclature><tp:taxon-name>
            <tp:taxon-name-part taxon-name-part-type="genus" reg="Stantonia">Stantonia</tp:taxon-name-part>
            <tp:taxon-name-part taxon-name-part-type="species" reg="robustifemur">robustifemur</tp:taxon-name-part>
            <object-id xmlns:xlink="http://www.w3.org/1999/xlink" content-type="zoobank" xlink:type="simple">http://zoobank.org/402C8998-6372-45AF-82CC-1ED0D8DD4A6B</object-id>
          </tp:taxon-name><tp:taxon-authority>van Achterberg &amp; Long</tp:taxon-authority><tp:taxon-status xmlns:xlink="http://www.w3.org/1999/xlink" xlink:type="simple">sp. n.</tp:taxon-status><xref ref-type="fig" rid="F17">Figs 59</xref><xref ref-type="fig" rid="F18">, 60–70</xref><!--PageBreak--><tp:nomenclature-citation-list><tp:nomenclature-citation><tp:taxon-name>
                <tp:taxon-name-part taxon-name-part-type="genus" reg="Stantonia">Stantonia</tp:taxon-name-part>
              </tp:taxon-name><comment>sp. A Braet &amp; Quicke, 2004: 1522.</comment></tp:nomenclature-citation></tp:nomenclature-citation-list></tp:nomenclature><tp:treatment-sec sec-type="type material" id="SECID0EQ6AI"><title>Type material.</title><p>Holotype, ♀ (<named-content xmlns:xlink="http://www.w3.org/1999/xlink" content-type="dwc:institutional_code" xlink:type="simple">RMNH</named-content>), “S. Vietnam: Dông Nai, Cát Tiên N.P., c. 100 m, 13–20.v.2007, Mal. traps, C. v. Achterberg &amp; R. de Vries, <named-content xmlns:xlink="http://www.w3.org/1999/xlink" content-type="dwc:institutional_code" xlink:type="simple">RMNH</named-content>’07”. Paratypes (5 ♀ + 1 ♂): 2 ♀ + 1 ♂ (<named-content xmlns:xlink="http://www.w3.org/1999/xlink" content-type="dwc:institutional_code" xlink:type="simple">RMNH</named-content>, <abbrev xmlns:xlink="http://www.w3.org/1999/xlink" content-type="institution" xlink:title="Department of Insect Ecology" id="ABBRID0EFABI" xlink:type="simple">IEBR</abbrev>), same data as holotype; 1 ♀ (<named-content xmlns:xlink="http://www.w3.org/1999/xlink" content-type="dwc:institutional_code" xlink:type="simple">RMNH</named-content>), <!--PageBreak-->id., but Bird trail, Mal trap[s] 30–35, 15–20.v.2007; 1 ♂ (<abbrev xmlns:xlink="http://www.w3.org/1999/xlink" content-type="institution" xlink:title="Department of Insect Ecology" id="ABBRID0ERABI" xlink:type="simple">IEBR</abbrev>), same data, but 9.iv.–13.v.2007, Mai Phu Quy &amp; Nguyen Thanh Manh; 1 ♀ + 1 ♂ (VNMN), “Orgi.078 &amp; 079”, “S Vietnam: Dong Nai, Cat Tien N.P., MT 11-25.iv.20 07, M.P. Quy, N.T. Manh”; 1 ♀ (<named-content xmlns:xlink="http://www.w3.org/1999/xlink" content-type="dwc:institutional_code" xlink:type="simple">RMNH</named-content>), “N. Vietnam: Ninh Binh, Cuc Phuong N.P., n[ea]r entrance, c. 225 m, 15.iv.–1.v.2000, Mal. tr. II, Mai Phu Quy, <named-content xmlns:xlink="http://www.w3.org/1999/xlink" content-type="dwc:institutional_code" xlink:type="simple">RMNH</named-content>’00”; 1 ♂ (<named-content xmlns:xlink="http://www.w3.org/1999/xlink" content-type="dwc:institutional_code" xlink:type="simple">RMNH</named-content>), “S. Vietnam: Dak Lak, Chu Yang Sin N.P., Krong K’Mar, 740–900 m, 2–10.vi.2007, Mal. traps, C. v. Achterberg &amp; R. de Vries, <named-content xmlns:xlink="http://www.w3.org/1999/xlink" content-type="dwc:institutional_code" xlink:type="simple">RMNH</named-content>’07”. Excluded from type series: 1 ♀ (VNMN), “Orgi.006”, “NW Vietnam: Hoa Binh, Yen Thuy, orchard, MT <named-content xmlns:xlink="http://www.w3.org/1999/xlink" content-type="dwc:verbatimCoordinates" xlink:type="simple"><named-content content-type="geo-json" specific-use="{&#34;type&#34;:&#34;Point&#34;,&#34;coordinates&#34;:[105.600000,20.383333]}" id="NCID0ENBBI" xlink:type="simple">20°23'N, 105°36'E</named-content></named-content> 55 m, 01-10.viii.2003, K.D. Long”.</p></tp:treatment-sec><tp:treatment-sec sec-type="diagnosis" id="SECID0ESBBI"><title>Diagnosis.</title><p>Antenna without a pale band, its basal two-thirds brownish yellow and apical third dark brown, 1.3 times as long as fore wing and subapical segments approximately 1.5 times longer than wide; clypeus flat and rather long (Fig. <xref ref-type="fig" rid="F18">66</xref>); length of malar space 1.3–1.5 times basal width of mandible; tegulum brownish yellow; humeral plate partly dark brown; mesosoma entirely brownish yellow; propodeum anteriorly mostly granulate; vein r-m of fore wing absent or largely so (Fig. <xref ref-type="fig" rid="F18">60</xref>); hind femur robust and slightly widened subbasally (Fig. <xref ref-type="fig" rid="F18">65</xref>), ventrally with satin sheen and micro-sculpture; basal ring of hind tibia and hind tarsus ivory, except dark brown telotarsus and base of basitarsus; length of first tergite 2.0–2.6 times as long as wide apically; epipleuron of second tergite entirely yellow; second tergite rather matt and finely granulate; length of ovipositor sheath 1.1–1.4 times as long as fore wing; length of fore wing 4–5 mm.</p><p>The new species runs in the key by <xref ref-type="bibr" rid="B16">van Achterberg (1987)</xref> to <italic><tp:taxon-name><tp:taxon-name-part taxon-name-part-type="genus" reg="Stantonia">S.</tp:taxon-name-part> <tp:taxon-name-part taxon-name-part-type="species" reg="lutea">lutea</tp:taxon-name-part></tp:taxon-name></italic> (Szépligeti, 1910) if the colour of the hind tarsus is not used, because of the long ovipositor sheath <!--PageBreak--><!--PageBreak-->(1.0–1.4 times as long as fore wing), antenna 1.3 times as long as fore wing, yellowish tegulum and mesosoma, reduced vein r-m of fore wing, largely granulate propodeum, coriaceous-granulate first–third tergites, flat clypeus, ivory basal ring of hind tibia and dark brown apex of third tergite. It differs by the white or ivory third–fourth hind tarsal segments (dark brown in <italic><tp:taxon-name><tp:taxon-name-part taxon-name-part-type="genus" reg="Stantonia">S.</tp:taxon-name-part> <tp:taxon-name-part taxon-name-part-type="species" reg="lutea">lutea</tp:taxon-name-part></tp:taxon-name></italic>), hind femur robust (normal), hind tibia without dark subbasal ring (present), and propodeum with few coarse transverse rugae in posterior half (entirely granulate or with rather weak transverse rugae).</p></tp:treatment-sec><tp:treatment-sec sec-type="description" id="SECID0EDDBI"><title>Description.</title><p>Holotype, ♀. Body length 6.1 mm, fore wing length 4.9 mm, ovipositor sheath 5.3 mm.</p><p>
            <italic>Head</italic>. Antenna with 41 segments and 1.3 times as long as fore wing; middle antennal segments with distinct false division medially and twice as long as wide; third, fourth and penultimate antennal segments 3.0, 2.7 and 1.4 times as long as wide, respectively, and third segment 1.1 times as long as fourth segment; width of face equal to height of face and clypeus combined (Fig. <xref ref-type="fig" rid="F18">66</xref>); maxillary palp approximately as long as height of head; malar space 1.3 times as long as mandible width; distance between tentorial pits 1.7 times as long as distance between pit and eye margin; in anterior view length of eye 2.2 times as long as wide; in dorsal view length of eye 3.2 times as long as temple; POL:OD:OOL = 7:5:8; distance between anterior and lateral ocellus 0.6 times OD (Fig. <xref ref-type="fig" rid="F18">67</xref>); face remotely and rather coarsely punctate and medium-sized setae; vertex finely remotely punctate, with large smooth interspaces and gradually lowered behind stemmaticum; temple matt and finely coriaceous; occipital flange medium-sized lamelliform (Fig. <xref ref-type="fig" rid="F18">68</xref>).</p><p>
            <italic>Mesosoma.</italic> Length of mesosoma 1.3 times as long as high; pronotal side smooth above oblique and anteriorly crenulate medial sulcus, sparsely finely punctate posteriorly and ventrally superficially coriaceous; notauli complete and posteriorly moderately crenulate (Fig. <xref ref-type="fig" rid="F18">62</xref>); mesoscutum and scutellum remotely and finely crenulate but mesoscutum posteriorly rather coarsely punctate (Fig. <xref ref-type="fig" rid="F18">62</xref>); precoxal sulcus narrow and finely crenulate, but obsolescent anteriorly (Fig. <xref ref-type="fig" rid="F18">61</xref>), meso- and metapleuron sparsely finely punctate, mesopleuron with some crenulae anteriorly; propodeum rather matt and granulate, with few coarse transverse rugae posteriorly (Fig. <xref ref-type="fig" rid="F18">62</xref>).</p><p>
            <italic>Wings</italic>. Fore wing (Fig. <xref ref-type="fig" rid="F18">60</xref>): first discal cell distinctly truncate dorsally; pterostigma 4.4 times as long as wide; r-m absent; r:2-SR:3-SR+SR1 = 10:16:51; r issued behind middle from pterostigma; cu-a interstitial (Fig. <xref ref-type="fig" rid="F10">35</xref>); basal half of CU1a largely sclerotized; CU1b: 3-CU1 = 2:7. Hind wing: M+CU:1-M: 1r-m = 11:27:5; R1 with three distinct hamuli.</p><p>
            <italic>Legs</italic>. Hind coxa mainly coriaceous, postero-dorsally with rugulae; ventrally hind femur mainly coriaceous, with satin sheen (as outer side); middle and hind tibia with numerous short spines; length of femur, tibia and basitarsus of middle leg 5.9, 9.4 and 11.4 times as long as their width, respectively; inner and outer middle tibial spurs 0.55 and 0.35 times as long as basitarsus; length of femur, tibia and basitarsus of hind leg 4.1, 7.6 and 9.1 times their width, respectively; inner and outer hind tibial spurs 0.55 and 0.40 times as long as basitarsus, respectively.</p><!--PageBreak--><p>
            <italic>Metasoma</italic>. First tergite gradually widened (Fig. <xref ref-type="fig" rid="F18">63</xref>), 2.3 times as long as its apical width, its surface finely granulate and rather dull apically slightly micro-sculptured; second and third tergites granulate, stout and rather dull; second suture straight and area behind nearly flat; length of ovipositor sheath 1.07 times as long as fore wing and 1.1 times as long as metasoma (Fig. <xref ref-type="fig" rid="F17">59</xref>).</p><fig id="F17" position="float" orientation="portrait"><label>Figure 59.</label><caption><p>
                <italic><tp:taxon-name><tp:taxon-name-part taxon-name-part-type="genus" reg="Stantonia">Stantonia</tp:taxon-name-part> <tp:taxon-name-part taxon-name-part-type="species" reg="robustifemur">robustifemur</tp:taxon-name-part></tp:taxon-name></italic> sp. n., ♀, holotype, habitus, lateral aspect.</p></caption><graphic xmlns:xlink="http://www.w3.org/1999/xlink" xlink:href="zookeys-723-061-g017.jpg" position="float" orientation="portrait" xlink:type="simple" id="oo_174462.jpg"/></fig><p>
            <italic>Colour</italic>. Yellowish brown dorsally and remainder (including tegulum) pale brownish yellow; antenna brownish yellow, but outer side of scapus and pedicellus, and apical third of antenna dark brown; ovipositor sheath, base and apex of first tergite narrowly, base of second tergite slightly, apex of third tergite, telotarsi, hind basitarsus subbasally (but basally narrowly white), apex of hind femur, apex of middle tibia, apical 0.2 of hind tibia, and middle tarsus (but basitarsus largely yellowish), dark brown; basal ring of hind tibia and hind tarsus ivory, but basitarsus subbasally and telotarsus dark brown; apical fifth of fore wing slightly darkened and remainder subhyaline (Fig. <xref ref-type="fig" rid="F18">60</xref>); veins and pterostigma dark brown.</p><fig id="F18" position="float" orientation="portrait"><label>Figures 60–70.</label><caption><p>
                <italic><tp:taxon-name><tp:taxon-name-part taxon-name-part-type="genus" reg="Stantonia">Stantonia</tp:taxon-name-part> <tp:taxon-name-part taxon-name-part-type="species" reg="robustifemur">robustifemur</tp:taxon-name-part></tp:taxon-name></italic> sp. n., ♀, holotype. <bold>60</bold> wings <bold>61</bold> mesosoma, lateral aspect <bold>62</bold> mesosoma, dorsal aspect <bold>63</bold> first metasomal tergite, dorsal aspect <bold>64</bold> second–fourth metasomal tergites, dorsal aspect <bold>65</bold> hind leg, lateral aspect <bold>66</bold> head, anterior aspect <bold>67</bold> head, dorsal aspect <bold>68</bold> detail of clypeus and malar space, lateral aspect <bold>69</bold> antenna <bold>70</bold> hind femur, ventral aspect.</p></caption><graphic xmlns:xlink="http://www.w3.org/1999/xlink" xlink:href="zookeys-723-061-g018.jpg" position="float" orientation="portrait" xlink:type="simple" id="oo_174463.jpg"/></fig><p>
            <italic>Male</italic>. Very similar to female: body length 5.0–5.5 mm, fore wing length 4.0–4.6 mm; antenna with 37(1), 38(2), 39(1) segments; length of hind femur 3.5 times its maximum width; length of first metasomal tergite 2.3–2.6 times its apical width.</p></tp:treatment-sec><tp:treatment-sec sec-type="variation" id="SECID0E2HBI"><title>Variation.</title><p>Female: body length 4.9–6.8 mm, fore wing length 4.2–5.2 mm; antenna with 40(1), 41(2) segments; length of hind femur 3.9–4.1 times its maximum width; inner spur of hind tibia 0.50–0.55 times as long as hind basitarsus; length of first metasomal tergite 1.9–2.6 times its apical width; medial length of second tergite 1.1–1.3 times its basal width and 1.3 times length of third tergite; length of ovipositor sheath 1.07–1.36 times as long as fore wing. The female from Yen Thuy is excluded from the type series because it has the second and third metasomal tergites more convex, resulting in a slenderer metasoma in dorsal view.</p></tp:treatment-sec><tp:treatment-sec sec-type="distribution" id="SECID0EAIBI"><title>Distribution.</title><p>Vietnam (Ninh Binh (Cuc Phuong N.P).; Dak Lak, Chu Yang Sin N.P.; Dông Nai (Cát Tiên N.P.)).</p></tp:treatment-sec><tp:treatment-sec><!--Section generated to contain objects referenced in tp:taxon-treatment.--><fig id="F10" position="float" orientation="portrait"><label>Figures 24–35.</label><caption><p>
                <italic><tp:taxon-name><tp:taxon-name-part taxon-name-part-type="genus" reg="Stantonia">Stantonia</tp:taxon-name-part> <tp:taxon-name-part taxon-name-part-type="species" reg="dickyyui">dickyyui</tp:taxon-name-part></tp:taxon-name></italic> sp. n., ♀, holotype. <bold>24</bold> wings <bold>25</bold> mesosoma, lateral aspect <bold>26</bold> mesosoma, dorsal aspect <bold>27</bold> first metasomal tergite, dorsal aspect <bold>28</bold> second and third metasomal tergites, dorsal aspect <bold>29</bold> hind leg, lateral aspect <bold>30</bold> base of antenna, dorsal aspect <bold>31</bold> head, anterior aspect <bold>32</bold> head, dorsal aspect <bold>33</bold> head, lateral aspect <bold>34</bold> apex of antenna, dorsal aspect <bold>35</bold> mandible and malar space, lateral aspect.</p></caption><graphic xmlns:xlink="http://www.w3.org/1999/xlink" xlink:href="zookeys-723-061-g010.jpg" position="float" orientation="portrait" xlink:type="simple" id="oo_174455.jpg"/></fig></tp:treatment-sec><ref-list><ref id="B16"><mixed-citation xmlns:xlink="http://www.w3.org/1999/xlink" xlink:type="simple">
          <person-group><name name-style="western"><surname>van Achterberg</surname><given-names>C</given-names></name></person-group> (<year>1987</year>) <article-title>Revisionary notes on the subfamily <tp:taxon-name><tp:taxon-name-part taxon-name-part-type="subfamily">Orgilinae</tp:taxon-name-part></tp:taxon-name> (<tp:taxon-name><tp:taxon-name-part taxon-name-part-type="order">Hymenoptera</tp:taxon-name-part></tp:taxon-name>: <tp:taxon-name><tp:taxon-name-part taxon-name-part-type="family">Braconidae</tp:taxon-name-part></tp:taxon-name>).</article-title> <source>Zoologische Verhandelingen Leiden</source> <volume>242</volume>: <fpage>1</fpage>–<lpage>111</lpage>.</mixed-citation></ref></ref-list></tp:taxon-treatment>
