# Supplementary material for: Review of Stantonia Ashmead (Hymenoptera, Braconidae, Orgilinae) from Vietnam, China, Japan, and Russia, with descriptions of six new species
Source: Zookeys. 2017 Dec 18;(723):61–119. doi: 10.3897/zookeys.723.21668 (PMC5769733; doi:10.3897/zookeys.723.21668)
Supplement: XML Treatment for Stantonia sauteri [file zookeys.723.21668-treatment14.xml]

<!DOCTYPE tp:taxon-treatment
  PUBLIC "-//TaxonX//DTD Taxonomic Treatment Publishing DTD v0 20100105//EN" "tax-treatment-NSO.dtd">
<tp:taxon-treatment xmlns:tp="http://www.plazi.org/taxpub"><tp:treatment-meta><kwd-group><label>Taxon classification</label><kwd><named-content xmlns:xlink="http://www.w3.org/1999/xlink" content-type="kingdom">Animalia</named-content></kwd><kwd><named-content xmlns:xlink="http://www.w3.org/1999/xlink" content-type="order">Hymenoptera</named-content></kwd><kwd><named-content xmlns:xlink="http://www.w3.org/1999/xlink" content-type="family">Braconidae</named-content></kwd></kwd-group><mixed-citation publication-type="journal"><person-group><name><surname>van Achterberg</surname><given-names>Cornelis</given-names></name><name><surname>Long</surname><given-names>Khuat Dang</given-names></name><name><surname>Chen</surname><given-names>Xue-xin</given-names></name></person-group><article-title>Review of <italic><tp:taxon-name><tp:taxon-name-part taxon-name-part-type="genus" reg="Stantonia">Stantonia</tp:taxon-name-part></tp:taxon-name></italic> Ashmead (<tp:taxon-name><tp:taxon-name-part taxon-name-part-type="order">Hymenoptera</tp:taxon-name-part></tp:taxon-name>, <tp:taxon-name><tp:taxon-name-part taxon-name-part-type="family">Braconidae</tp:taxon-name-part></tp:taxon-name>, <tp:taxon-name><tp:taxon-name-part taxon-name-part-type="subfamily">Orgilinae</tp:taxon-name-part></tp:taxon-name>) from Vietnam, China, Japan, and Russia, with descriptions of six new species</article-title><source>Zookeys</source><day>18</day><month>12</month><year>2017</year><volume>2017</volume><issue>723</issue><fpage>61</fpage><lpage>119</lpage><pub-id pub-id-type="doi">10.3897/zookeys.723.21668</pub-id></mixed-citation></tp:treatment-meta><tp:nomenclature><tp:taxon-name>
            <tp:taxon-name-part taxon-name-part-type="genus" reg="Stantonia">Stantonia</tp:taxon-name-part>
            <tp:taxon-name-part taxon-name-part-type="species" reg="sauteri">sauteri</tp:taxon-name-part>
          </tp:taxon-name><tp:taxon-authority>Watanabe, 1932</tp:taxon-authority><xref ref-type="fig" rid="F20">Figs 72</xref><xref ref-type="fig" rid="F20">, 73</xref><!--PageBreak--><tp:nomenclature-citation-list><tp:nomenclature-citation><tp:taxon-name>
                <tp:taxon-name-part taxon-name-part-type="genus" reg="Stantonia">Stantonia</tp:taxon-name-part> <tp:taxon-name-part taxon-name-part-type="species" reg="sauteri">sauteri</tp:taxon-name-part></tp:taxon-name><comment>Watanabe, 1932: 188–189; <xref ref-type="bibr" rid="B15">Shenefelt 1970</xref>: 268; <xref ref-type="bibr" rid="B16">van Achterberg 1987</xref>: 24; <xref ref-type="bibr" rid="B5">Chen et al. 2004</xref>: 362, 532.</comment></tp:nomenclature-citation></tp:nomenclature-citation-list></tp:nomenclature><tp:treatment-sec sec-type="type material" id="SECID0EZPBI"><title>Type material.</title><p>Holotype, ♀ (<named-content xmlns:xlink="http://www.w3.org/1999/xlink" content-type="dwc:institutional_code" xlink:type="simple">SDEI</named-content>), “Formosa [= Taiwan], Kankau (Koshun), vii.1012, H. Sauter”, “<italic><tp:taxon-name><tp:taxon-name-part taxon-name-part-type="genus" reg="Stantonia">Stantonia</tp:taxon-name-part> <tp:taxon-name-part taxon-name-part-type="species" reg="sauteri">sauteri</tp:taxon-name-part></tp:taxon-name></italic> Watanabe, Type”, “Holotypus”, “DEI-GYSHym 10631”. Specimen examined and photographed by Mr A.D. Liston.</p></tp:treatment-sec><tp:treatment-sec sec-type="diagnosis" id="SECID0EPQBI"><title>Diagnosis.</title><p>Antenna of ♀ largely brownish yellow, without band of white or ivory segments submedially; vertex densely punctate and interspaces smaller than width of punctures and yellowish brown; mesosoma (including tegulum and humeral plate) brownish yellow, but middle lobe of mesoscutum with dark brown patch medially; fore wing infuscated apically; hind femur rugose ventrally, 5.2 times as long as wide and apically rather dark brown; hind tarsus (except telotarsus) ivory; length of first metasomal tergite approx. 2.5 times its apical width; base and apex of first tergite and base of second tergite yellowish brown; third and fourth tergites with dark brown patch; length of ovipositor sheath approx. 0.6 times as long as fore wing; length of fore wing approx. 5.5 mm. <italic><tp:taxon-name><tp:taxon-name-part taxon-name-part-type="genus" reg="Stantonia">Stantonia</tp:taxon-name-part> <tp:taxon-name-part taxon-name-part-type="species" reg="xiangqianensis">xiangqianensis</tp:taxon-name-part></tp:taxon-name></italic> is similar, but has vertex sparsely punctate with interspaces much wider than punctures, hind femur smooth and shiny ventrally and first tergite approx. 3.7 times longer than wide posteriorly.</p><fig id="F20" position="float" orientation="portrait"><label>Figures 72, 73.</label><caption><p>
                <italic><tp:taxon-name><tp:taxon-name-part taxon-name-part-type="genus" reg="Stantonia">Stantonia</tp:taxon-name-part> <tp:taxon-name-part taxon-name-part-type="species" reg="sauteri">sauteri</tp:taxon-name-part></tp:taxon-name></italic> Watanabe, ♀, holotype. <bold>72</bold> habitus, lateral aspect <bold>73</bold> habitus, dorsal aspect. Photos: A.D. Liston.</p></caption><graphic xmlns:xlink="http://www.w3.org/1999/xlink" xlink:href="zookeys-723-061-g020.jpg" position="float" orientation="portrait" xlink:type="simple" id="oo_174465.jpg"/></fig></tp:treatment-sec><tp:treatment-sec sec-type="distribution" id="SECID0E3RBI"><title>Distribution.</title><p>China (Taiwan).</p></tp:treatment-sec><ref-list><ref id="B15"><mixed-citation xmlns:xlink="http://www.w3.org/1999/xlink" xlink:type="simple">
          <person-group><name name-style="western"><surname>Shenefelt</surname><given-names>RD</given-names></name></person-group> (<year>1970</year>) <article-title><tp:taxon-name><tp:taxon-name-part taxon-name-part-type="family">Braconidae</tp:taxon-name-part></tp:taxon-name> 2. <tp:taxon-name><tp:taxon-name-part taxon-name-part-type="subfamily">Helconinae</tp:taxon-name-part></tp:taxon-name>, <tp:taxon-name><tp:taxon-name-part taxon-name-part-type="subfamily">Calyptinae</tp:taxon-name-part></tp:taxon-name>, <tp:taxon-name>Mimagathidinae</tp:taxon-name>, <tp:taxon-name>Triaspinae</tp:taxon-name>. Hymenopterorum Catalogus (nova editio).</article-title> <source>Pars</source> <volume>5</volume>: <fpage>177</fpage>–<lpage>306</lpage>.</mixed-citation></ref><ref id="B16"><mixed-citation xmlns:xlink="http://www.w3.org/1999/xlink" xlink:type="simple">
          <person-group><name name-style="western"><surname>van Achterberg</surname><given-names>C</given-names></name></person-group> (<year>1987</year>) <article-title>Revisionary notes on the subfamily <tp:taxon-name><tp:taxon-name-part taxon-name-part-type="subfamily">Orgilinae</tp:taxon-name-part></tp:taxon-name> (<tp:taxon-name><tp:taxon-name-part taxon-name-part-type="order">Hymenoptera</tp:taxon-name-part></tp:taxon-name>: <tp:taxon-name><tp:taxon-name-part taxon-name-part-type="family">Braconidae</tp:taxon-name-part></tp:taxon-name>).</article-title> <source>Zoologische Verhandelingen Leiden</source> <volume>242</volume>: <fpage>1</fpage>–<lpage>111</lpage>.</mixed-citation></ref><ref id="B5"><mixed-citation xmlns:xlink="http://www.w3.org/1999/xlink" xlink:type="simple">
          <person-group><name name-style="western"><surname>Chen</surname><given-names>X-X</given-names></name><name name-style="western"><surname>He</surname><given-names>J-H</given-names></name><name name-style="western"><surname>Ma</surname><given-names>Y</given-names></name></person-group> (<year>2004</year>) <article-title><tp:taxon-name><tp:taxon-name-part taxon-name-part-type="order">Hymenoptera</tp:taxon-name-part></tp:taxon-name>: <tp:taxon-name><tp:taxon-name-part taxon-name-part-type="family">Braconidae</tp:taxon-name-part></tp:taxon-name> (II).</article-title> <source>Fauna Sinica</source> <volume>37</volume>: <fpage>351</fpage>–<lpage>533</lpage>.</mixed-citation></ref></ref-list></tp:taxon-treatment>
