# Supplementary material for: Review of Stantonia Ashmead (Hymenoptera, Braconidae, Orgilinae) from Vietnam, China, Japan, and Russia, with descriptions of six new species
Source: Zookeys. 2017 Dec 18;(723):61–119. doi: 10.3897/zookeys.723.21668 (PMC5769733; doi:10.3897/zookeys.723.21668)
Supplement: XML Treatment for Stantonia spasskensis [file zookeys.723.21668-treatment15.xml]

<!DOCTYPE tp:taxon-treatment
  PUBLIC "-//TaxonX//DTD Taxonomic Treatment Publishing DTD v0 20100105//EN" "tax-treatment-NSO.dtd">
<tp:taxon-treatment xmlns:tp="http://www.plazi.org/taxpub"><tp:treatment-meta><kwd-group><label>Taxon classification</label><kwd><named-content xmlns:xlink="http://www.w3.org/1999/xlink" content-type="kingdom">Animalia</named-content></kwd><kwd><named-content xmlns:xlink="http://www.w3.org/1999/xlink" content-type="order">Hymenoptera</named-content></kwd><kwd><named-content xmlns:xlink="http://www.w3.org/1999/xlink" content-type="family">Braconidae</named-content></kwd></kwd-group><mixed-citation publication-type="journal"><person-group><name><surname>van Achterberg</surname><given-names>Cornelis</given-names></name><name><surname>Long</surname><given-names>Khuat Dang</given-names></name><name><surname>Chen</surname><given-names>Xue-xin</given-names></name></person-group><article-title>Review of <italic><tp:taxon-name><tp:taxon-name-part taxon-name-part-type="genus" reg="Stantonia">Stantonia</tp:taxon-name-part></tp:taxon-name></italic> Ashmead (<tp:taxon-name><tp:taxon-name-part taxon-name-part-type="order">Hymenoptera</tp:taxon-name-part></tp:taxon-name>, <tp:taxon-name><tp:taxon-name-part taxon-name-part-type="family">Braconidae</tp:taxon-name-part></tp:taxon-name>, <tp:taxon-name><tp:taxon-name-part taxon-name-part-type="subfamily">Orgilinae</tp:taxon-name-part></tp:taxon-name>) from Vietnam, China, Japan, and Russia, with descriptions of six new species</article-title><source>Zookeys</source><day>18</day><month>12</month><year>2017</year><volume>2017</volume><issue>723</issue><fpage>61</fpage><lpage>119</lpage><pub-id pub-id-type="doi">10.3897/zookeys.723.21668</pub-id></mixed-citation></tp:treatment-meta><tp:nomenclature><tp:taxon-name>
            <tp:taxon-name-part taxon-name-part-type="genus" reg="Stantonia">Stantonia</tp:taxon-name-part>
            <tp:taxon-name-part taxon-name-part-type="species" reg="spasskensis">spasskensis</tp:taxon-name-part>
          </tp:taxon-name><tp:taxon-authority>Belokobylskij, 1993</tp:taxon-authority><xref ref-type="fig" rid="F21">Figs 74</xref><xref ref-type="fig" rid="F22">, 75–80</xref><tp:nomenclature-citation-list><tp:nomenclature-citation><tp:taxon-name>
                <tp:taxon-name-part taxon-name-part-type="genus" reg="Stantonia">Stantonia</tp:taxon-name-part> <tp:taxon-name-part taxon-name-part-type="species" reg="spasskensis">spasskensis</tp:taxon-name-part></tp:taxon-name><comment>Belokobylskij, 1993: 97, 1998: 503.</comment></tp:nomenclature-citation></tp:nomenclature-citation-list></tp:nomenclature><tp:treatment-sec sec-type="diagnosis" id="SECID0E1TBI"><title>Diagnosis.</title><p>Antenna of ♂ with approximately 8 white or ivory segments (Fig. <xref ref-type="fig" rid="F22">75</xref>); anterior tentorial pits dorsally distinctly above lower level of eyes and malar space comparatively short (Fig. <xref ref-type="fig" rid="F22">79</xref>); temple coarsely rugose ventrally and (except for spaced punctures) largely smooth dorsally; mesosoma largely dark brown, only metanotum, propodeum and metapleuron posteriorly yellowish brown (Figs <xref ref-type="fig" rid="F21">74</xref>, <xref ref-type="fig" rid="F22">77</xref>); tegulum dark brown; anterior half of propodeum punctulate and largely smooth; hind femur dark brown medially; hind tarsus (except basally) whitish or ivory and moderately bristly setose; base of hind basitarsus dark brown; infuscation of apex of fore wing mainly restricted to marginal cell and just below it (Fig. <xref ref-type="fig" rid="F22">75</xref>); length of first tergite approx. 4 times its apical width (Fig. <xref ref-type="fig" rid="F22">78</xref>); second tergite dark brown and with shiny triangular area basally, its epipleuron largely rather fuzzy dark brown (Fig. <xref ref-type="fig" rid="F21">74</xref>); length of fore wing approx. 7.5 mm.</p><fig id="F21" position="float" orientation="portrait"><label>Figure 74.</label><caption><p>
                <italic><tp:taxon-name><tp:taxon-name-part taxon-name-part-type="genus" reg="Stantonia">Stantonia</tp:taxon-name-part> <tp:taxon-name-part taxon-name-part-type="species" reg="spasskensis">spasskensis</tp:taxon-name-part></tp:taxon-name></italic> Belokobylskij, ♂, holotype, habitus, lateral aspect. Photo: K. Samartsev.</p></caption><graphic xmlns:xlink="http://www.w3.org/1999/xlink" xlink:href="zookeys-723-061-g021.jpg" position="float" orientation="portrait" xlink:type="simple" id="oo_174466.jpg"/></fig><fig id="F22" position="float" orientation="portrait"><label>Figures 75–80.</label><caption><p>
                <italic><tp:taxon-name><tp:taxon-name-part taxon-name-part-type="genus" reg="Stantonia">Stantonia</tp:taxon-name-part> <tp:taxon-name-part taxon-name-part-type="species" reg="spasskensis">spasskensis</tp:taxon-name-part></tp:taxon-name></italic> Belokobylskij, ♂, holotype. <bold>75</bold> antenna and wings <bold>76</bold> head, lateral aspect and mesosoma, latero-dorsal aspect <bold>77</bold> mesosoma, dorsal aspect <bold>78</bold> first metasomal tergite, dorsal aspect <bold>79</bold> head, anterior aspect <bold>80</bold> second and third metasomal tergites, dorsal aspect. Photos: K. Samartsev.</p></caption><graphic xmlns:xlink="http://www.w3.org/1999/xlink" xlink:href="zookeys-723-061-g022.jpg" position="float" orientation="portrait" xlink:type="simple" id="oo_174467.jpg"/></fig></tp:treatment-sec><tp:treatment-sec sec-type="distribution" id="SECID0EYWBI"><title>Distribution.</title><p>Far East Russia.</p></tp:treatment-sec><tp:treatment-sec sec-type="notes" id="SECID0E4WBI"><title>Notes.</title><p>The scanty material does not allow a conclusion about the validity of the taxon; the holotype may concern the melanistic male of <italic><tp:taxon-name><tp:taxon-name-part taxon-name-part-type="genus" reg="Stantonia">S.</tp:taxon-name-part> <tp:taxon-name-part taxon-name-part-type="species" reg="annulicornis">annulicornis</tp:taxon-name-part></tp:taxon-name></italic> Enderlein, 1921. The male of <italic><tp:taxon-name><tp:taxon-name-part taxon-name-part-type="genus" reg="Stantonia">S.</tp:taxon-name-part> <tp:taxon-name-part taxon-name-part-type="species" reg="spasskensis">spasskensis</tp:taxon-name-part></tp:taxon-name></italic> reported from Vietnam (<xref ref-type="bibr" rid="B11">Long and van Achterberg 2014</xref>) was re-examined and proved to belong to <italic><tp:taxon-name><tp:taxon-name-part taxon-name-part-type="genus" reg="Stantonia">S.</tp:taxon-name-part> <tp:taxon-name-part taxon-name-part-type="species" reg="annulicornis">annulicornis</tp:taxon-name-part></tp:taxon-name></italic> Enderlein.</p></tp:treatment-sec><ref-list><ref id="B11"><mixed-citation xmlns:xlink="http://www.w3.org/1999/xlink" xlink:type="simple">
          <person-group><name name-style="western"><surname>Long</surname><given-names>KD</given-names></name><name name-style="western"><surname>van Achterberg</surname><given-names>C</given-names></name></person-group> (<year>2014</year>) <article-title>An additional list with new records of Braconid wasps of the family <tp:taxon-name><tp:taxon-name-part taxon-name-part-type="family">Braconidae</tp:taxon-name-part></tp:taxon-name> (<tp:taxon-name><tp:taxon-name-part taxon-name-part-type="order">Hymenoptera</tp:taxon-name-part></tp:taxon-name>) from Vietnam.</article-title> <source>Tap Chi Sinh Hoc (Journal of Biology)</source> <volume>36</volume>(<issue>4</issue>): <fpage>397</fpage>–<lpage>415</lpage>. <ext-link xlink:type="simple" ext-link-type="doi" xlink:href="10.15625/0866-7160/v37n4.5979">http://dx.doi.org/10.15625/0866-7160/v37n4.5979</ext-link></mixed-citation></ref></ref-list></tp:taxon-treatment>
