# Supplementary material for: Review of Stantonia Ashmead (Hymenoptera, Braconidae, Orgilinae) from Vietnam, China, Japan, and Russia, with descriptions of six new species
Source: Zookeys. 2017 Dec 18;(723):61–119. doi: 10.3897/zookeys.723.21668 (PMC5769733; doi:10.3897/zookeys.723.21668)
Supplement: XML Treatment for Stantonia stilpnosoma [file zookeys.723.21668-treatment16.xml]

<!DOCTYPE tp:taxon-treatment
  PUBLIC "-//TaxonX//DTD Taxonomic Treatment Publishing DTD v0 20100105//EN" "tax-treatment-NSO.dtd">
<tp:taxon-treatment xmlns:tp="http://www.plazi.org/taxpub"><tp:treatment-meta><kwd-group><label>Taxon classification</label><kwd><named-content xmlns:xlink="http://www.w3.org/1999/xlink" content-type="kingdom">Animalia</named-content></kwd><kwd><named-content xmlns:xlink="http://www.w3.org/1999/xlink" content-type="order">Hymenoptera</named-content></kwd><kwd><named-content xmlns:xlink="http://www.w3.org/1999/xlink" content-type="family">Braconidae</named-content></kwd></kwd-group><mixed-citation publication-type="journal"><person-group><name><surname>van Achterberg</surname><given-names>Cornelis</given-names></name><name><surname>Long</surname><given-names>Khuat Dang</given-names></name><name><surname>Chen</surname><given-names>Xue-xin</given-names></name></person-group><article-title>Review of <italic><tp:taxon-name><tp:taxon-name-part taxon-name-part-type="genus" reg="Stantonia">Stantonia</tp:taxon-name-part></tp:taxon-name></italic> Ashmead (<tp:taxon-name><tp:taxon-name-part taxon-name-part-type="order">Hymenoptera</tp:taxon-name-part></tp:taxon-name>, <tp:taxon-name><tp:taxon-name-part taxon-name-part-type="family">Braconidae</tp:taxon-name-part></tp:taxon-name>, <tp:taxon-name><tp:taxon-name-part taxon-name-part-type="subfamily">Orgilinae</tp:taxon-name-part></tp:taxon-name>) from Vietnam, China, Japan, and Russia, with descriptions of six new species</article-title><source>Zookeys</source><day>18</day><month>12</month><year>2017</year><volume>2017</volume><issue>723</issue><fpage>61</fpage><lpage>119</lpage><pub-id pub-id-type="doi">10.3897/zookeys.723.21668</pub-id></mixed-citation></tp:treatment-meta><tp:nomenclature><tp:taxon-name>
            <tp:taxon-name-part taxon-name-part-type="genus" reg="Stantonia">Stantonia</tp:taxon-name-part>
            <tp:taxon-name-part taxon-name-part-type="species" reg="stilpnosoma">stilpnosoma</tp:taxon-name-part>
            <object-id xmlns:xlink="http://www.w3.org/1999/xlink" content-type="zoobank" xlink:type="simple">http://zoobank.org/1792CFA7-76D2-4759-84EB-284D98422434</object-id>
          </tp:taxon-name><tp:taxon-authority>Long &amp; van Achterberg</tp:taxon-authority><tp:taxon-status xmlns:xlink="http://www.w3.org/1999/xlink" xlink:type="simple">sp. n.</tp:taxon-status><xref ref-type="fig" rid="F23">Figs 81</xref><xref ref-type="fig" rid="F24">, 82–92</xref><xref ref-type="fig" rid="F25">, 93–94</xref><!--PageBreak--><!--PageBreak--></tp:nomenclature><tp:treatment-sec sec-type="type material" id="SECID0E6ZBI"><title>Type material.</title><p>Holotype, ♀ (<abbrev xmlns:xlink="http://www.w3.org/1999/xlink" content-type="institution" xlink:title="Department of Insect Ecology" id="ABBRID0EF1BI" xlink:type="simple">IEBR</abbrev>), “Orgi.004”, “N.W. Vietnam: Hoa Binh, Yen Thuy, orchard, MT <named-content xmlns:xlink="http://www.w3.org/1999/xlink" content-type="dwc:verbatimCoordinates" xlink:type="simple"><named-content content-type="geo-json" specific-use="{&#34;type&#34;:&#34;Point&#34;,&#34;coordinates&#34;:[105.600000,20.383333]}" id="NCID0EN1BI" xlink:type="simple">20°23'N, 105°36'E</named-content></named-content>, 55 m, 1–10.ix.2001, K.D. Long”. Paratypes (2 ♀ + 4 ♂): 1 ♂ (<abbrev xmlns:xlink="http://www.w3.org/1999/xlink" content-type="institution" xlink:title="Department of Insect Ecology" id="ABBRID0ES1BI" xlink:type="simple">IEBR</abbrev>), “Orgi.038”, “N.E. Vietnam, Phu Tho, Xuan Son N.P., 20.v.2005, P.Th. Nhi”; 1 ♀ (<named-content xmlns:xlink="http://www.w3.org/1999/xlink" content-type="dwc:institutional_code" xlink:type="simple">RMNH</named-content>), “N. Vietnam: Ninh Binh, Cuc Phuong N.P., n[ea]r entrance, c. 225 m, 15.v.–27.v.2000, [Mal. tr.] I, Mai Phu Quy, <named-content xmlns:xlink="http://www.w3.org/1999/xlink" content-type="dwc:institutional_code" xlink:type="simple">RMNH</named-content>’00”; 2 ♂ (<named-content xmlns:xlink="http://www.w3.org/1999/xlink" content-type="dwc:institutional_code" xlink:type="simple">RMNH</named-content>, <abbrev xmlns:xlink="http://www.w3.org/1999/xlink" content-type="institution" xlink:title="Department of Insect Ecology" id="ABBRID0EG2BI" xlink:type="simple">IEBR</abbrev>), id., but 1–15.v.2000, Malaise trap II; 1 ♀ + 1 ♂ (<named-content xmlns:xlink="http://www.w3.org/1999/xlink" content-type="dwc:institutional_code" xlink:type="simple">RMNH</named-content>), id., 18.viii–17.ix.2000.</p></tp:treatment-sec><tp:treatment-sec sec-type="diagnosis" id="SECID0EQ2BI"><title>Diagnosis.</title><p>Antenna of ♀ 1.7–1.8 times as long as fore wing (of ♂ 2.1 times), without white or ivory segments and largely dark brown; anterior tentorial pits dor<!--PageBreak--><!--PageBreak-->sally distinctly above lower level of eyes and malar space comparatively short (Fig. <xref ref-type="fig" rid="F24">88</xref>); frons brownish yellow medially; clypeus convex (Fig. <xref ref-type="fig" rid="F24">88</xref>); middle lobe of mesoscutum brownish yellow medially; mesopleuron ventrally and mesosternum yellowish brown; propodeum strongly shiny and with weak transverse rugae; vein r-m of fore wing partly pigmented (Fig. <xref ref-type="fig" rid="F24">82</xref>); fore wing hardly darkened apically (Fig. <xref ref-type="fig" rid="F24">82</xref>); hind femur slender, ventrally nearly entirely yellowish, finely punctate and interspaces smooth and shiny; hind coxa strongly shiny dorsally (Fig. <xref ref-type="fig" rid="F24">86</xref>); hind basitarsus moderately slender, whitish and usually erect bristly setose (Fig. <xref ref-type="fig" rid="F24">86</xref>), remainder dark brown; first metasomal tergite of ♀ strongly shiny and 3.3–3.6 times as long as its apical width; apex of first tergite and base of second tergite yellowish brown; second tergite of ♀ 1.6–1.7 times as long as wide; second metasomal suture straight and medial area behind suture flat or nearly so (Fig. <xref ref-type="fig" rid="F24">85</xref>); second epipleuron entirely yellow; third tergite distinctly punctate posteriorly; length of ovipositor sheath 0.10–0.17 times fore wing, distinctly less than half length of metasoma.</p><fig id="F23" position="float" orientation="portrait"><label>Figure 81.</label><caption><p>
                <italic><tp:taxon-name><tp:taxon-name-part taxon-name-part-type="genus" reg="Stantonia">Stantonia</tp:taxon-name-part> <tp:taxon-name-part taxon-name-part-type="species" reg="stilpnosoma">stilpnosoma</tp:taxon-name-part></tp:taxon-name></italic> sp. n., ♀, paratype, Cuc Phuong N.P., habitus, lateral aspect.</p></caption><graphic xmlns:xlink="http://www.w3.org/1999/xlink" xlink:href="zookeys-723-061-g023.jpg" position="float" orientation="portrait" xlink:type="simple" id="oo_174468.jpg"/></fig><fig id="F24" position="float" orientation="portrait"><label>Figures 82–92.</label><caption><p>
                <italic><tp:taxon-name><tp:taxon-name-part taxon-name-part-type="genus" reg="Stantonia">Stantonia</tp:taxon-name-part> <tp:taxon-name-part taxon-name-part-type="species" reg="stilpnosoma">stilpnosoma</tp:taxon-name-part></tp:taxon-name></italic> sp. n., ♀, paratype, Cuc Phuong N.P. <bold>82</bold> wings <bold>83</bold> mesosoma, lateral aspect <bold>84</bold> mesosoma, dorsal aspect <bold>85</bold> first–fourth metasomal tergites, dorsal aspect <bold>86</bold> hind leg, lateral aspect <bold>87</bold> hind femur, ventral aspect <bold>88</bold> head, anterior aspect <bold>89</bold> head, dorsal aspect <bold>90</bold> detail of clypeus and malar space, lateral aspect <bold>91</bold> second and third metasomal tergites, dorsal aspect <bold>92</bold> antenna.</p></caption><graphic xmlns:xlink="http://www.w3.org/1999/xlink" xlink:href="zookeys-723-061-g024.jpg" position="float" orientation="portrait" xlink:type="simple" id="oo_174469.jpg"/></fig><fig id="F25" position="float" orientation="portrait"><label>Figures 93–96.</label><caption><p>
                <bold>93, 94</bold> <italic><tp:taxon-name><tp:taxon-name-part taxon-name-part-type="genus" reg="Stantonia">Stantonia</tp:taxon-name-part> <tp:taxon-name-part taxon-name-part-type="species" reg="stilpnosoma">stilpnosoma</tp:taxon-name-part></tp:taxon-name></italic> sp. n., ♀, holotype <bold>95, 96</bold>. <italic><tp:taxon-name><tp:taxon-name-part taxon-name-part-type="genus" reg="Stantonia">S.</tp:taxon-name-part> <tp:taxon-name-part taxon-name-part-type="species" reg="tianmushana">tianmushana</tp:taxon-name-part></tp:taxon-name></italic> Chen, He &amp; Ma, ♀, Vietnam, Vu Quang N.P. <bold>93, 95</bold> first subdiscal cell of fore wing <bold>94, 96</bold> second submarginal cell of fore wing.</p></caption><graphic xmlns:xlink="http://www.w3.org/1999/xlink" xlink:href="zookeys-723-061-g025.jpg" position="float" orientation="portrait" xlink:type="simple" id="oo_174470.jpg"/></fig><p>The new species runs in the key by <xref ref-type="bibr" rid="B16">van Achterberg (1987)</xref> to <italic><tp:taxon-name><tp:taxon-name-part taxon-name-part-type="genus" reg="Stantonia">S.</tp:taxon-name-part> <tp:taxon-name-part taxon-name-part-type="species" reg="sumatrana">sumatrana</tp:taxon-name-part></tp:taxon-name></italic> Enderlein, but differs by having the first metasomal tergite of ♀ 3.3–3.7 times as long as its apical width (2.4–2.7 times in <italic><tp:taxon-name><tp:taxon-name-part taxon-name-part-type="genus" reg="Stantonia">S.</tp:taxon-name-part> <tp:taxon-name-part taxon-name-part-type="species" reg="sumatrana">sumatrana</tp:taxon-name-part></tp:taxon-name></italic>), ventrally hind femur smooth and shiny between punctures (coriaceous and dull), length of ovipositor sheath 0.10–0.15 times fore wing (0.16–0.19 times), and second and following hind tarsal segments dark brown (white or ivory, except dark telotarsus, rarely infuscated).</p></tp:treatment-sec><tp:treatment-sec sec-type="description" id="SECID0ECBCI"><title>Description.</title><p>Holotype, female. Body length 5.4 mm, fore wing length 5.6 mm, ovipositor sheath 0.6 mm.</p><p>
            <italic>Head</italic>. Antenna with 46 segments but incomplete, at least 1.6 times as long as fore wing; middle segments twice as long as wide, third and fourth segments 3.3 and 2.3 <!--PageBreak-->times as long as wide, respectively, and third segment 1.2 times fourth segment; width of face 0.9 times height of face and clypeus combined (Fig. <xref ref-type="fig" rid="F24">88</xref>); maxillary palp 1.25 times as long as height of head; malar space 1.5 times as long as basal width of mandible; clypeus distinctly convex (Figs <xref ref-type="fig" rid="F24">88</xref>, <xref ref-type="fig" rid="F24">90</xref>); distance between tentorial pits twice as long as distance from pit to eye margin; in frontal view length of eye 2.4 times as long as its width; in dorsal view length of eye 2.5 times as long as temple; POL:OD:OOL <!--PageBreak-->= 2:3:7; distance between anterior and lateral ocellus 0.5 times OD (Fig. <xref ref-type="fig" rid="F24">88</xref>); face dull with sparse fine punctures and long setae; vertex and temple with sparse fine punctures; occipital flange wide and lamelliform.</p><p>
            <italic>Mesosoma.</italic> Length of mesosoma 1.4 times its height; pronotal side smooth dorsally and remainder sparsely finely punctate, medial sulcus with several crenulae anteriorly; notauli narrow and sparsely crenulate (Fig. <xref ref-type="fig" rid="F24">84</xref>); lobes of mesoscutum and scutellum with sparse fine punctures; precoxal sulcus narrow and finely crenulate (Fig. <xref ref-type="fig" rid="F24">83</xref>), area above precoxal sulcus almost smooth, area below precoxal sulcus with sparse fine punctures as metapleuron; propodeum shiny and largely smooth with basal medio-longitudinal carina and 2 transverse carinae medially (Fig. <xref ref-type="fig" rid="F24">84</xref>).</p><p>
            <italic>Wings</italic>. Fore wing: pterostigma 5.0 times as long as wide; r:2-SR:3-SR+SR1:r-m = 7:9:31:5; r issued behind middle of pterostigma; r-m present (Fig. <xref ref-type="fig" rid="F24">82</xref>); cu-a interstitial; basal half of CU1a mainly only pigmented; CU1b: 3-CU1 = 3:4. Hind wing: M+CU:1-M: 1r-m = 4:26:1; R1 with three distinct hamuli.</p><p>
            <italic>Legs</italic>. Ventrally hind femur punctate and interspaces smooth and shiny; length of femur, tibia and basitarsus of middle leg 10.2, 11.7 and 13.3 times as long as their width, respectively; inner and outer middle tibial spurs 0.5 and 0.4 times as long as basitarsus; length of femur, tibia and basitarsus of hind leg 4.9, 8.0 and 9.2 times their width, respectively; inner and outer hind tibial spurs 0.4 and 0.3 times as long as basitarsus, respectively.</p><p>
            <italic>Metasoma</italic>. First tergite almost parallel-sided, 3.3 times as long as its apical width, its surface largely smooth (Fig. <xref ref-type="fig" rid="F24">85</xref>); first tergite 1.4 times as long as propodeum; second tergite smooth (except for some punctures), elongate and shiny, 1.7 times longer than its basal width; length of ovipositor sheath 0.10 times as long as fore wing; ovipositor thick.</p><!--PageBreak--><p>
            <italic>Colour</italic>. Yellowish brown; antenna brown but apically dark brown; tegulum and humeral plate pale yellow; stemmaticum, pterostigma, veins and middle tarsus dark brown or infuscated, but middle basitarsus yellowish basally; apical one fourth of hind tibia and second–fifth hind tarsal segments black; hind basitarsus ivory, but apically dark brown; fore wing slightly infuscated apically.</p><p>
            <italic>Male.</italic> Very similar to female: length of body 6.0–7.1 mm, of fore wing 3.3–6.0 mm; antenna with 55(1), 57(1) segments and 2.1 times as long as fore wing; length of femur, tibia and basitarsus of hind leg 4.8, 8.6 and 9.0 times their width, respectively; fore wing: r:2-SR:3-SR+SR1 = 8:10:27; CU1b: 3-CU1 = 3:7; hind wing: M+CU:1-M: 1r-m = 8:30:2; propodeum without or with basal medio-longitudinal carina and with 2–5 transverse carinae medially.</p></tp:treatment-sec><tp:treatment-sec sec-type="variation" id="SECID0EMDCI"><title>Variation.</title><p>Female: length of body 5.4–6.9 mm, of fore wing 5.3–6.0 mm; vein cu-a of fore wing antefurcal (Fig. <xref ref-type="fig" rid="F24">82</xref>) or interstitial; length of first tergite 3.3–3.6 times length of fore wing; length of ovipositor sheath 0.10–0.17 times fore wing; first tergite 3.3–3.6 times its apical width; length of mesosoma 1.4–1.5 times its height; length of first metasomal tergite 3.4–3.8 times its apical width; length of ovipositor sheath 0.10-0.17 times length of fore wing; fore wing slightly infuscated apically.</p></tp:treatment-sec><tp:treatment-sec sec-type="distribution" id="SECID0EWDCI"><title>Distribution.</title><p>Vietnam (Phu Tho (Xuan Son N.P.); Hoa Binh; Ninh Binh (Cuc Phuong N.P.)).</p></tp:treatment-sec><tp:treatment-sec sec-type="etymology" id="SECID0E2DCI"><title>Etymology.</title><p>Named after the very shiny (“stilpnos” is Greek for “glittering, glisterning”) body (“soma” in Greek) of this species.</p></tp:treatment-sec><ref-list><ref id="B16"><mixed-citation xmlns:xlink="http://www.w3.org/1999/xlink" xlink:type="simple">
          <person-group><name name-style="western"><surname>van Achterberg</surname><given-names>C</given-names></name></person-group> (<year>1987</year>) <article-title>Revisionary notes on the subfamily <tp:taxon-name><tp:taxon-name-part taxon-name-part-type="subfamily">Orgilinae</tp:taxon-name-part></tp:taxon-name> (<tp:taxon-name><tp:taxon-name-part taxon-name-part-type="order">Hymenoptera</tp:taxon-name-part></tp:taxon-name>: <tp:taxon-name><tp:taxon-name-part taxon-name-part-type="family">Braconidae</tp:taxon-name-part></tp:taxon-name>).</article-title> <source>Zoologische Verhandelingen Leiden</source> <volume>242</volume>: <fpage>1</fpage>–<lpage>111</lpage>.</mixed-citation></ref></ref-list></tp:taxon-treatment>
