# Supplementary material for: Review of Stantonia Ashmead (Hymenoptera, Braconidae, Orgilinae) from Vietnam, China, Japan, and Russia, with descriptions of six new species
Source: Zookeys. 2017 Dec 18;(723):61–119. doi: 10.3897/zookeys.723.21668 (PMC5769733; doi:10.3897/zookeys.723.21668)
Supplement: XML Treatment for Stantonia sumatrana [file zookeys.723.21668-treatment17.xml]

<!DOCTYPE tp:taxon-treatment
  PUBLIC "-//TaxonX//DTD Taxonomic Treatment Publishing DTD v0 20100105//EN" "tax-treatment-NSO.dtd">
<tp:taxon-treatment xmlns:tp="http://www.plazi.org/taxpub"><tp:treatment-meta><kwd-group><label>Taxon classification</label><kwd><named-content xmlns:xlink="http://www.w3.org/1999/xlink" content-type="kingdom">Animalia</named-content></kwd><kwd><named-content xmlns:xlink="http://www.w3.org/1999/xlink" content-type="order">Hymenoptera</named-content></kwd><kwd><named-content xmlns:xlink="http://www.w3.org/1999/xlink" content-type="family">Braconidae</named-content></kwd></kwd-group><mixed-citation publication-type="journal"><person-group><name><surname>van Achterberg</surname><given-names>Cornelis</given-names></name><name><surname>Long</surname><given-names>Khuat Dang</given-names></name><name><surname>Chen</surname><given-names>Xue-xin</given-names></name></person-group><article-title>Review of <italic><tp:taxon-name><tp:taxon-name-part taxon-name-part-type="genus" reg="Stantonia">Stantonia</tp:taxon-name-part></tp:taxon-name></italic> Ashmead (<tp:taxon-name><tp:taxon-name-part taxon-name-part-type="order">Hymenoptera</tp:taxon-name-part></tp:taxon-name>, <tp:taxon-name><tp:taxon-name-part taxon-name-part-type="family">Braconidae</tp:taxon-name-part></tp:taxon-name>, <tp:taxon-name><tp:taxon-name-part taxon-name-part-type="subfamily">Orgilinae</tp:taxon-name-part></tp:taxon-name>) from Vietnam, China, Japan, and Russia, with descriptions of six new species</article-title><source>Zookeys</source><day>18</day><month>12</month><year>2017</year><volume>2017</volume><issue>723</issue><fpage>61</fpage><lpage>119</lpage><pub-id pub-id-type="doi">10.3897/zookeys.723.21668</pub-id></mixed-citation></tp:treatment-meta><tp:nomenclature><tp:taxon-name>
            <tp:taxon-name-part taxon-name-part-type="genus" reg="Stantonia">Stantonia</tp:taxon-name-part>
            <tp:taxon-name-part taxon-name-part-type="species" reg="sumatrana">sumatrana</tp:taxon-name-part>
          </tp:taxon-name><tp:taxon-authority>Enderlein, 1908</tp:taxon-authority><xref ref-type="fig" rid="F26">Figs 97</xref><xref ref-type="fig" rid="F26">, 98</xref><tp:nomenclature-citation-list><tp:nomenclature-citation><tp:taxon-name>
                <tp:taxon-name-part taxon-name-part-type="genus" reg="Stantonia">Stantonia</tp:taxon-name-part> <tp:taxon-name-part taxon-name-part-type="species" reg="sumatrana">sumatrana</tp:taxon-name-part></tp:taxon-name><comment>Enderlein, 1908: 110; <xref ref-type="bibr" rid="B15">Shenefelt 1970</xref>: 268; <xref ref-type="bibr" rid="B16">van Achterberg 1987</xref>: 24, 47–48; <xref ref-type="bibr" rid="B4">Braet and Quicke 2004</xref>: 1579; <xref ref-type="bibr" rid="B5">Chen et al. 2004</xref>: 362–363, 532.</comment></tp:nomenclature-citation></tp:nomenclature-citation-list></tp:nomenclature><tp:treatment-sec sec-type="material" id="SECID0EKGCI"><title>Material.</title><p>2 ♀ (<named-content xmlns:xlink="http://www.w3.org/1999/xlink" content-type="dwc:institutional_code" xlink:type="simple">IZAS</named-content>), China: Guangxi, Pingxiang, 230 m &amp; Mt. Daqing, 600-700 m; 1 ♀ (<named-content xmlns:xlink="http://www.w3.org/1999/xlink" content-type="dwc:institutional_code" xlink:type="simple">ZISP</named-content>), Vietnam: Tản Lĩnh, Ba Vi, 70 km NW Hanoi, 400 m, forest; 1 ♀ + 1 ♂ (<abbrev xmlns:xlink="http://www.w3.org/1999/xlink" content-type="institution" xlink:title="School of Life Sciences, Northwest University" id="ABBRID0E1GCI" xlink:type="simple">NWUX</abbrev>), “SW. China: Yunnan, Yaoqu, Menglun, c. 540 m, <named-content xmlns:xlink="http://www.w3.org/1999/xlink" content-type="dwc:verbatimCoordinates" xlink:type="simple"><named-content content-type="geo-json" specific-use="{&#34;type&#34;:&#34;Point&#34;,&#34;coordinates&#34;:[101.433333,22.550000]}" id="NCID0ECHCI" xlink:type="simple">21°93'N, 101°26'E</named-content></named-content>, 5.x.2010, Jiangli Tan, <abbrev xmlns:xlink="http://www.w3.org/1999/xlink" content-type="institution" xlink:title="School of Life Sciences, Northwest University" id="ABBRID0EHHCI" xlink:type="simple">NWUX</abbrev>”; 1 ♂ (<named-content xmlns:xlink="http://www.w3.org/1999/xlink" content-type="dwc:institutional_code" xlink:type="simple">RMNH</named-content>), “Vietnam: Ninh Thuân, Núi Chúa N.P., northeast part, Mal. traps, 90–150 m, 24–30.v.2007, C. v. Achterberg &amp; R. de Vries, <named-content xmlns:xlink="http://www.w3.org/1999/xlink" content-type="dwc:institutional_code" xlink:type="simple">RMNH</named-content>’07”; 1 ♂ (<abbrev xmlns:xlink="http://www.w3.org/1999/xlink" content-type="institution" xlink:title="Department of Insect Ecology" id="ABBRID0EWHCI" xlink:type="simple">IEBR</abbrev>), id., but dry south part, 100–180 m, 22–29.v.2007.</p></tp:treatment-sec><tp:treatment-sec sec-type="diagnosis" id="SECID0E2HCI"><title>Diagnosis.</title><p>Antenna of ♀ 1.7–1.8 times as long as fore wing, without white or ivory segments, largely dark brown and penultimate antennal segments of ♀ at least twice as long as wide (Fig. <xref ref-type="fig" rid="F26">98</xref>); anterior tentorial pits dorsally distinctly above lower level of eyes and malar space comparatively short; frons brownish yellow medially; clypeus convex; vertex finely to moderately punctate; middle lobe of mesoscutum brownish yellow medially; mesopleuron ventrally and mesosternum yellowish brown; propodeum with satin sheen and with coarse transverse rugae; vein r-m of fore wing partly pigmented (Fig. <xref ref-type="fig" rid="F26">97</xref>); fore wing hardly darkened apically (Fig. <xref ref-type="fig" rid="F26">97</xref>); humeral plate partly brown or dark brown; ventrally hind femur interspaces between punctures of ventral face micro-sculptured and rather matt, ventrally nearly entirely yellowish; hind femur slender (Fig. <xref ref-type="fig" rid="F26">97</xref>); hind coxa with satin sheen dorsally (Fig. <xref ref-type="fig" rid="F26">97</xref>); hind basitarsus moderately slender, apex brownish or dark brown and usually distinctly erect bristly setose (Fig. <xref ref-type="fig" rid="F26">97</xref>), remainder dark brown; first metasomal tergite of ♀ with satin sheen and 2.4–2.9 times as long as its apical width; apex of first tergite and base of second tergite yellowish brown; second tergite of ♀ 1.6–1.7 times as long as wide; second metaso<!--PageBreak-->mal suture straight and medial area behind suture flat or nearly so; second epipleuron entirely yellow; length of ovipositor sheath 0.16–0.22 times fore wing, less than half length of metasoma; length of fore wing 4.7–6.0 mm.</p><fig id="F26" position="float" orientation="portrait"><label>Figures 97, 98.</label><caption><p>
                <italic><tp:taxon-name><tp:taxon-name-part taxon-name-part-type="genus" reg="Stantonia">Stantonia</tp:taxon-name-part> <tp:taxon-name-part taxon-name-part-type="species" reg="sumatrana">sumatrana</tp:taxon-name-part></tp:taxon-name></italic> Enderlein, ♀, Malaysia, Sabah, Poring. <bold>97</bold> habitus, lateral aspect <bold>98</bold> apices of antennae.</p></caption><graphic xmlns:xlink="http://www.w3.org/1999/xlink" xlink:href="zookeys-723-061-g026.jpg" position="float" orientation="portrait" xlink:type="simple" id="oo_174471.jpg"/></fig></tp:treatment-sec><tp:treatment-sec sec-type="variation" id="SECID0EXJCI"><title>Variation.</title><p>Apex of middle femur yellowish brown apically (also at inner side).</p></tp:treatment-sec><tp:treatment-sec sec-type="distribution" id="SECID0E3JCI"><title>Distribution.</title><p>Indonesia (Sumatra, Java, Sulawesi), West Malaysia (<xref ref-type="bibr" rid="B16">van Achterberg 1987</xref>), Singapore, Australia (Northern Territory; Queensland), China (Hainan, Guangxi, Hunan, Yunnan), Philippines (Mindanao) (<xref ref-type="bibr" rid="B4">Braet and Quicke 2004</xref>), Vietnam (Ha Noi, Ba Vi, Tản Lĩnh; Ninh Thuan, Nui Chua). New record for Vietnam.</p></tp:treatment-sec><ref-list><ref id="B15"><mixed-citation xmlns:xlink="http://www.w3.org/1999/xlink" xlink:type="simple">
          <person-group><name name-style="western"><surname>Shenefelt</surname><given-names>RD</given-names></name></person-group> (<year>1970</year>) <article-title><tp:taxon-name><tp:taxon-name-part taxon-name-part-type="family">Braconidae</tp:taxon-name-part></tp:taxon-name> 2. <tp:taxon-name><tp:taxon-name-part taxon-name-part-type="subfamily">Helconinae</tp:taxon-name-part></tp:taxon-name>, <tp:taxon-name><tp:taxon-name-part taxon-name-part-type="subfamily">Calyptinae</tp:taxon-name-part></tp:taxon-name>, <tp:taxon-name>Mimagathidinae</tp:taxon-name>, <tp:taxon-name>Triaspinae</tp:taxon-name>. Hymenopterorum Catalogus (nova editio).</article-title> <source>Pars</source> <volume>5</volume>: <fpage>177</fpage>–<lpage>306</lpage>.</mixed-citation></ref><ref id="B16"><mixed-citation xmlns:xlink="http://www.w3.org/1999/xlink" xlink:type="simple">
          <person-group><name name-style="western"><surname>van Achterberg</surname><given-names>C</given-names></name></person-group> (<year>1987</year>) <article-title>Revisionary notes on the subfamily <tp:taxon-name><tp:taxon-name-part taxon-name-part-type="subfamily">Orgilinae</tp:taxon-name-part></tp:taxon-name> (<tp:taxon-name><tp:taxon-name-part taxon-name-part-type="order">Hymenoptera</tp:taxon-name-part></tp:taxon-name>: <tp:taxon-name><tp:taxon-name-part taxon-name-part-type="family">Braconidae</tp:taxon-name-part></tp:taxon-name>).</article-title> <source>Zoologische Verhandelingen Leiden</source> <volume>242</volume>: <fpage>1</fpage>–<lpage>111</lpage>.</mixed-citation></ref><ref id="B4"><mixed-citation xmlns:xlink="http://www.w3.org/1999/xlink" xlink:type="simple">
          <person-group><name name-style="western"><surname>Braet</surname><given-names>Y</given-names></name><name name-style="western"><surname>Quicke</surname><given-names>DLJ</given-names></name></person-group> (<year>2004</year>) <article-title>A phylogenetic analysis of the <tp:taxon-name>Mimagathidini</tp:taxon-name> with revisionary notes on the genus <italic><tp:taxon-name><tp:taxon-name-part taxon-name-part-type="genus">Stantonia</tp:taxon-name-part></tp:taxon-name></italic> Ashmead, 1904 (<tp:taxon-name><tp:taxon-name-part taxon-name-part-type="order">Hymenoptera</tp:taxon-name-part></tp:taxon-name>: <tp:taxon-name><tp:taxon-name-part taxon-name-part-type="family">Braconidae</tp:taxon-name-part></tp:taxon-name>: <tp:taxon-name><tp:taxon-name-part taxon-name-part-type="subfamily">Orgilinae</tp:taxon-name-part></tp:taxon-name>).</article-title> <source>Journal of Natural History</source> <volume>38</volume>(<issue>12</issue>): <fpage>1489</fpage>–<lpage>1589</lpage>. <ext-link xlink:type="simple" ext-link-type="doi" xlink:href="10.1080/0022293031000155313">https://doi.org/10.1080/0022293031000155313</ext-link></mixed-citation></ref><ref id="B5"><mixed-citation xmlns:xlink="http://www.w3.org/1999/xlink" xlink:type="simple">
          <person-group><name name-style="western"><surname>Chen</surname><given-names>X-X</given-names></name><name name-style="western"><surname>He</surname><given-names>J-H</given-names></name><name name-style="western"><surname>Ma</surname><given-names>Y</given-names></name></person-group> (<year>2004</year>) <article-title><tp:taxon-name><tp:taxon-name-part taxon-name-part-type="order">Hymenoptera</tp:taxon-name-part></tp:taxon-name>: <tp:taxon-name><tp:taxon-name-part taxon-name-part-type="family">Braconidae</tp:taxon-name-part></tp:taxon-name> (II).</article-title> <source>Fauna Sinica</source> <volume>37</volume>: <fpage>351</fpage>–<lpage>533</lpage>.</mixed-citation></ref></ref-list></tp:taxon-treatment>
