# Supplementary material for: Review of Stantonia Ashmead (Hymenoptera, Braconidae, Orgilinae) from Vietnam, China, Japan, and Russia, with descriptions of six new species
Source: Zookeys. 2017 Dec 18;(723):61–119. doi: 10.3897/zookeys.723.21668 (PMC5769733; doi:10.3897/zookeys.723.21668)
Supplement: XML Treatment for Stantonia takeuchii [file zookeys.723.21668-treatment18.xml]

<!DOCTYPE tp:taxon-treatment
  PUBLIC "-//TaxonX//DTD Taxonomic Treatment Publishing DTD v0 20100105//EN" "tax-treatment-NSO.dtd">
<tp:taxon-treatment xmlns:tp="http://www.plazi.org/taxpub"><tp:treatment-meta><kwd-group><label>Taxon classification</label><kwd><named-content xmlns:xlink="http://www.w3.org/1999/xlink" content-type="kingdom">Animalia</named-content></kwd><kwd><named-content xmlns:xlink="http://www.w3.org/1999/xlink" content-type="order">Hymenoptera</named-content></kwd><kwd><named-content xmlns:xlink="http://www.w3.org/1999/xlink" content-type="family">Braconidae</named-content></kwd></kwd-group><mixed-citation publication-type="journal"><person-group><name><surname>van Achterberg</surname><given-names>Cornelis</given-names></name><name><surname>Long</surname><given-names>Khuat Dang</given-names></name><name><surname>Chen</surname><given-names>Xue-xin</given-names></name></person-group><article-title>Review of <italic><tp:taxon-name><tp:taxon-name-part taxon-name-part-type="genus" reg="Stantonia">Stantonia</tp:taxon-name-part></tp:taxon-name></italic> Ashmead (<tp:taxon-name><tp:taxon-name-part taxon-name-part-type="order">Hymenoptera</tp:taxon-name-part></tp:taxon-name>, <tp:taxon-name><tp:taxon-name-part taxon-name-part-type="family">Braconidae</tp:taxon-name-part></tp:taxon-name>, <tp:taxon-name><tp:taxon-name-part taxon-name-part-type="subfamily">Orgilinae</tp:taxon-name-part></tp:taxon-name>) from Vietnam, China, Japan, and Russia, with descriptions of six new species</article-title><source>Zookeys</source><day>18</day><month>12</month><year>2017</year><volume>2017</volume><issue>723</issue><fpage>61</fpage><lpage>119</lpage><pub-id pub-id-type="doi">10.3897/zookeys.723.21668</pub-id></mixed-citation></tp:treatment-meta><tp:nomenclature><tp:taxon-name>
            <tp:taxon-name-part taxon-name-part-type="genus" reg="Stantonia">Stantonia</tp:taxon-name-part>
            <tp:taxon-name-part taxon-name-part-type="species" reg="takeuchii">takeuchii</tp:taxon-name-part>
          </tp:taxon-name><tp:taxon-authority>(Watanabe, 1937)</tp:taxon-authority><xref ref-type="fig" rid="F27">Figs 99</xref><xref ref-type="fig" rid="F28">, 100–110</xref><!--PageBreak--><tp:nomenclature-citation-list><tp:nomenclature-citation><tp:taxon-name>
                <tp:taxon-name-part taxon-name-part-type="genus" reg="Microtypus">Microtypus</tp:taxon-name-part> <tp:taxon-name-part taxon-name-part-type="species" reg="takeuchii">takeuchii</tp:taxon-name-part></tp:taxon-name><comment>Watanabe, 1937: 95.</comment></tp:nomenclature-citation><tp:nomenclature-citation><tp:taxon-name>
                <tp:taxon-name-part taxon-name-part-type="genus" reg="Stantonia">Stantonia</tp:taxon-name-part> <tp:taxon-name-part taxon-name-part-type="species" reg="takeuchii">takeuchii</tp:taxon-name-part></tp:taxon-name><comment>; Shenefelt, 1970: 268; <xref ref-type="bibr" rid="B26">Watanabe 1957</xref>: 45; <xref ref-type="bibr" rid="B3">Belokobylskij 1998</xref>: 503.</comment></tp:nomenclature-citation></tp:nomenclature-citation-list></tp:nomenclature><tp:treatment-sec sec-type="type material" id="SECID0EZMCI"><title>Type material.</title><p>Holotype, ♀ (<named-content xmlns:xlink="http://www.w3.org/1999/xlink" content-type="dwc:institutional_code" xlink:type="simple">ECHU</named-content>), “[Japan: Honshu], Kyoto, 21.ix.1925, Takeuchi” (with extra label in Japanese), “<italic><tp:taxon-name><tp:taxon-name-part taxon-name-part-type="genus" reg="Microtypus">Microtypus</tp:taxon-name-part> <tp:taxon-name-part taxon-name-part-type="species" reg="takeuchii">takeuchii</tp:taxon-name-part></tp:taxon-name></italic> Watanabe, Type”.</p><fig id="F27" position="float" orientation="portrait"><label>Figure 99.</label><caption><p>
                <italic><tp:taxon-name><tp:taxon-name-part taxon-name-part-type="genus" reg="Stantonia">Stantonia</tp:taxon-name-part> <tp:taxon-name-part taxon-name-part-type="species" reg="takeuchii">takeuchii</tp:taxon-name-part></tp:taxon-name></italic> (Watanabe), ♀, holotype, habitus, lateral aspect.</p></caption><graphic xmlns:xlink="http://www.w3.org/1999/xlink" xlink:href="zookeys-723-061-g027.jpg" position="float" orientation="portrait" xlink:type="simple" id="oo_174472.jpg"/></fig></tp:treatment-sec><tp:treatment-sec sec-type="material" id="SECID0EHOCI"><title>Additional material.</title><p>1 ♀ (<named-content xmlns:xlink="http://www.w3.org/1999/xlink" content-type="dwc:institutional_code" xlink:type="simple">RMNH</named-content>), “China: Zhejiang, Hangzhou, 7.vii.1985, no. 851849, He Junhua”.</p></tp:treatment-sec><tp:treatment-sec sec-type="diagnosis" id="SECID0ESOCI"><title>Diagnosis.</title><p>Antenna of ♀ yellowish submedially; vertex strongly punctate and interspaces approximately as wide as punctures or less (Fig. <xref ref-type="fig" rid="F28">107</xref>); anterior tentorial pits dorsally distinctly above lower level of eyes and malar space comparatively short (Fig. <xref ref-type="fig" rid="F28">106</xref>); face strongly convex; clypeus convex (Fig. <xref ref-type="fig" rid="F28">106</xref>); middle lobe of mesoscutum largely dark brown; lateral lobes of mesoscutum more or less infuscate medially; mesopleuron ventrally and mesosternum yellowish brown; anterior half of propodeum rugose and posterior half smooth; inner half of humeral plate dark brown; vein r-m of fore wing partly pigmented (Fig. <xref ref-type="fig" rid="F28">100</xref>); fore wing narrowly darkened apically (Fig. <xref ref-type="fig" rid="F28">100</xref>); hind femur slender, densely finely sculptured and rather matt ventrally (Fig. <xref ref-type="fig" rid="F28">109</xref>); hind coxa with dark brown patch latero-apically; length of first tergite approx. 3.3 times its apical width and tergite hardly narrowed behind spiracles (Fig. <xref ref-type="fig" rid="F28">103</xref>), its surface largely superficially granulate; base and apex of first tergite and base of second tergite dark brown; second metasomal suture straight and medial area behind suture flat or nearly so (Fig. <xref ref-type="fig" rid="F28">104</xref>); length of ovipositor sheath 0.5–0.6 times as long as fore wing; length of body approx. 6 mm.</p><fig id="F28" position="float" orientation="portrait"><label>Figures 100–110.</label><caption><p>
                <italic><tp:taxon-name><tp:taxon-name-part taxon-name-part-type="genus" reg="Stantonia">Stantonia</tp:taxon-name-part> <tp:taxon-name-part taxon-name-part-type="species" reg="takeuchii">takeuchii</tp:taxon-name-part></tp:taxon-name></italic> (Watanabe), ♀, holotype. <bold>100</bold> wings <bold>101</bold> mesosoma, lateral aspect <bold>102</bold> mesosoma, dorsal aspect <bold>103</bold> propodeum and first metasomal tergite, dorsal aspect <bold>104</bold> second and third metasomal tergites, dorsal aspect <bold>105</bold> hind coxa, dorsal aspect <bold>106</bold> head, anterior aspect <bold>107</bold> head, dorsal aspect <bold>108</bold> head, lateral aspect <bold>109</bold> hind leg, lateral aspect <bold>110</bold> detail of submedial and first subdiscal cells of fore wing.</p></caption><graphic xmlns:xlink="http://www.w3.org/1999/xlink" xlink:href="zookeys-723-061-g028.jpg" position="float" orientation="portrait" xlink:type="simple" id="oo_174473.jpg"/></fig></tp:treatment-sec><tp:treatment-sec sec-type="description" id="SECID0EGRCI"><title>Description.</title><p>Holotype, ♀. Body length 6.1 mm, fore wing length 5.8 mm, ovipositor sheath missing, but length of ovipositor in normal position 3.2 mm.</p><p>
            <italic>Head</italic>. Antenna broken; third and fourth antennal segments 3.4 and 2.5 times as long as wide, respectively, and third segment 1.4 times as long as fourth segment; width of face equal to height of face and clypeus combined (Fig. <xref ref-type="fig" rid="F28">106</xref>); maxillary palp 1.2 times as long as height of head; clypeus distinctly convex and punctate (Fig. <xref ref-type="fig" rid="F28">106</xref>); malar space 1.1 times as long as mandible width; distance between large tentorial pits 1.9 times as long as distance between pit and eye margin; in anterior view length of <!--PageBreak-->eye 2.5 times as long as wide; in dorsal view length of eye 2.2 times as long as temple; POL:OD:OOL = 11:9:16; distance between anterior and lateral ocellus 0.8 times OD (Fig. <xref ref-type="fig" rid="F28">107</xref>); face convex, rather densely and coarsely punctate, smooth interspaces about equal to diameter of punctures and with medium-sized setae; frons laterally and vertex densely punctate (interspaces somewhat narrower than punctures), interspaces smooth and area directly behind stemmaticum depressed; frons medially smooth; stemmaticum strongly protruding; temple with satin sheen and with mainly rugose-coriaceous; occipital flange wide lamelliform.</p><p>
            <italic>Mesosoma.</italic> Length of mesosoma 1.2 times as long as high; pronotal side largely smooth except some spaced coarse punctures and coarsely and widely crenulate medial sulcus, subposteriorly with two crenulate branches and posteriorly narrowly crenulate; precoxal sulcus narrow and finely crenulate, complete and with wide flange posteriorly (Fig. <xref ref-type="fig" rid="F28">101</xref>), mesopleuron remotely coarsely punctate, smooth interspaces much wider than punctures; metapleuron coarsely punctate, with smooth interspaces approximately as wide as punctures; notauli rather narrow and moderately crenulate; mesoscutum and scutellum rather coarsely punctate, with smooth interspaces equal to width of punctures (middle lobe) or wider (lateral lobes and scutellum; Fig. <xref ref-type="fig" rid="F28">102</xref>); propodeum rather shiny, anterior half coarsely reticulate-rugose and posteriorly half mainly smooth.</p><p>
            <italic>Wings</italic>. Fore wing (Fig. <xref ref-type="fig" rid="F28">100</xref>): pterostigma 3.9 times as long as wide; second submarginal cell petiolate; r:2-SR:3-SR+SR1:r-m = 20:25:86:16; r issued submedially from pterostigma; r-m submedially distinctly sclerotized; cu-a slightly antefurcal (Fig. <xref ref-type="fig" rid="F28">100</xref>); basal 0.7 of CU1a more or less sclerotized; CU1b: 3-CU1 = 10:13. Hind wing: M+CU:1-M: 1r-m = 19:59:5.</p><p>
            <italic>Legs</italic>. Anterior half of hind coxa punctate-rugulose and posterior half coarsely rugose dorsally (Fig. <xref ref-type="fig" rid="F28">105</xref>); ventrally hind femur rather matt, largely rugulose-coriaceous; length of femur, tibia and basitarsus of middle leg 6.3, 10.7 and 12.2 times as long as their width, respectively; inner and outer middle tibial spurs 0.40 and 0.35 times <!--PageBreak--><!--PageBreak-->as long as basitarsus; length of femur, tibia and basitarsus of hind leg 5.3, 7.8 and 7.6 times their width, respectively; hind basitarsus rather adpressed setose; inner and outer hind tibial spurs 0.50 and 0.35 times as long as basitarsus, respectively.</p><p>
            <italic>Metasoma</italic>. First tergite hardly narrowed behind spiracles (Fig. <xref ref-type="fig" rid="F28">103</xref>), 3.3 times as long as its apical width, its surface superficially finely granulate and with satin sheen; second tergite convex and smooth anteriorly, remainder superficially granulate, rather elongate, 1.5 times longer than its basal width and with satin sheen; second suture straight and medial area behind it nearly flat; ovipositor sheath missing, considering position and length of ovipositor 0.56 times as long as fore wing and approximately as long as metasoma (Fig. <xref ref-type="fig" rid="F27">99</xref>).</p><p>
            <italic>Colour</italic>. Yellowish brown; inner half of humeral plate dark brown, remainder of plate and tegulum yellowish brown; tibial spurs, fore and middle legs (but telotarsi, third and fourth middle tarsal segments and apex of hind tibia dark brown) pale yellowish; remainder of hind tarsus ivory (Fig. <xref ref-type="fig" rid="F27">99</xref>); basal half of antenna (but scapus and pedicellus dark brown laterally) brownish yellow; lateral lobes of mesoscutum slightly darkened medially; stemmaticum, middle lobe of mesoscutum, pair of lateral patches on propodeum, base and apex of first metasomal tergite, base of second tergite, apex of third and fourth segments, patch on hind coxa subapically, hind trochantellus, apex of hind femur, apical third of hind tibia, large patch on second epipleuron and apical half of third epipleuron dark brown; apex of fore wing anteriorly slightly darkened and remainder subhyaline (Fig. <xref ref-type="fig" rid="F28">100</xref>); veins and pterostigma dark brown.</p></tp:treatment-sec><tp:treatment-sec sec-type="distribution" id="SECID0EYTCI"><title>Distribution.</title><p>Japan (Honshu, Kyushu), China (Taiwan (<xref ref-type="bibr" rid="B3">Belokobylskij 1998</xref>), *Zhejiang).</p></tp:treatment-sec><tp:treatment-sec sec-type="notes" id="SECID0ECUCI"><title>Notes.</title><p>Very similar to <italic><tp:taxon-name><tp:taxon-name-part taxon-name-part-type="genus" reg="Stantonia">S.</tp:taxon-name-part> <tp:taxon-name-part taxon-name-part-type="species" reg="sauteri">sauteri</tp:taxon-name-part></tp:taxon-name></italic> Watanabe and differs mainly by the partly dark brown basal metasomal tergites and hind coxa. The pair of dark brown patches of the propodeum is absent in the specimen from Hangzhou.</p></tp:treatment-sec><ref-list><ref id="B26"><mixed-citation xmlns:xlink="http://www.w3.org/1999/xlink" xlink:type="simple">
          <person-group><name name-style="western"><surname>Watanabe</surname><given-names>C</given-names></name></person-group> (<year>1957</year>) Notes on Japanese and Formosan species of <italic><tp:taxon-name><tp:taxon-name-part taxon-name-part-type="genus">Stantonia</tp:taxon-name-part></tp:taxon-name></italic> Ashmead. (<tp:taxon-name><tp:taxon-name-part taxon-name-part-type="order">Hymenoptera</tp:taxon-name-part></tp:taxon-name>, <tp:taxon-name><tp:taxon-name-part taxon-name-part-type="family">Braconidae</tp:taxon-name-part></tp:taxon-name>). <tp:taxon-name><tp:taxon-name-part taxon-name-part-type="class">Insecta</tp:taxon-name-part></tp:taxon-name> Matsumurana 21: 45.</mixed-citation></ref><ref id="B3"><mixed-citation xmlns:xlink="http://www.w3.org/1999/xlink" xlink:type="simple">
          <person-group><name name-style="western"><surname>Belokobylskij</surname><given-names>SA</given-names></name></person-group> (<year>1998</year>) <article-title>19. <tp:taxon-name><tp:taxon-name-part taxon-name-part-type="subfamily">Orgilinae</tp:taxon-name-part></tp:taxon-name> (<tp:taxon-name><tp:taxon-name-part taxon-name-part-type="subfamily">Microtypinae</tp:taxon-name-part></tp:taxon-name>):</article-title> In: <person-group><name name-style="western"><surname>Ler</surname><given-names>PA</given-names></name></person-group> (<role>Ed.</role>) <issue-title>Key to the insects of Russian Far East.</issue-title> <source>Vol. 4. <tp:taxon-name><tp:taxon-name-part taxon-name-part-type="order">Neuropteroidea</tp:taxon-name-part></tp:taxon-name>, <tp:taxon-name><tp:taxon-name-part taxon-name-part-type="order">Mecoptera</tp:taxon-name-part></tp:taxon-name>, <tp:taxon-name><tp:taxon-name-part taxon-name-part-type="order">Hymenoptera</tp:taxon-name-part></tp:taxon-name>. Pt 3. Dal’nauka, Vladivostok</source>, <fpage>500</fpage>–<lpage>514</lpage>. [In Russian]</mixed-citation></ref></ref-list></tp:taxon-treatment>
