# Supplementary material for: Review of Stantonia Ashmead (Hymenoptera, Braconidae, Orgilinae) from Vietnam, China, Japan, and Russia, with descriptions of six new species
Source: Zookeys. 2017 Dec 18;(723):61–119. doi: 10.3897/zookeys.723.21668 (PMC5769733; doi:10.3897/zookeys.723.21668)
Supplement: XML Treatment for Stantonia tianmushana [file zookeys.723.21668-treatment19.xml]

<!DOCTYPE tp:taxon-treatment
  PUBLIC "-//TaxonX//DTD Taxonomic Treatment Publishing DTD v0 20100105//EN" "tax-treatment-NSO.dtd">
<tp:taxon-treatment xmlns:tp="http://www.plazi.org/taxpub"><tp:treatment-meta><kwd-group><label>Taxon classification</label><kwd><named-content xmlns:xlink="http://www.w3.org/1999/xlink" content-type="kingdom">Animalia</named-content></kwd><kwd><named-content xmlns:xlink="http://www.w3.org/1999/xlink" content-type="order">Hymenoptera</named-content></kwd><kwd><named-content xmlns:xlink="http://www.w3.org/1999/xlink" content-type="family">Braconidae</named-content></kwd></kwd-group><mixed-citation publication-type="journal"><person-group><name><surname>van Achterberg</surname><given-names>Cornelis</given-names></name><name><surname>Long</surname><given-names>Khuat Dang</given-names></name><name><surname>Chen</surname><given-names>Xue-xin</given-names></name></person-group><article-title>Review of <italic><tp:taxon-name><tp:taxon-name-part taxon-name-part-type="genus" reg="Stantonia">Stantonia</tp:taxon-name-part></tp:taxon-name></italic> Ashmead (<tp:taxon-name><tp:taxon-name-part taxon-name-part-type="order">Hymenoptera</tp:taxon-name-part></tp:taxon-name>, <tp:taxon-name><tp:taxon-name-part taxon-name-part-type="family">Braconidae</tp:taxon-name-part></tp:taxon-name>, <tp:taxon-name><tp:taxon-name-part taxon-name-part-type="subfamily">Orgilinae</tp:taxon-name-part></tp:taxon-name>) from Vietnam, China, Japan, and Russia, with descriptions of six new species</article-title><source>Zookeys</source><day>18</day><month>12</month><year>2017</year><volume>2017</volume><issue>723</issue><fpage>61</fpage><lpage>119</lpage><pub-id pub-id-type="doi">10.3897/zookeys.723.21668</pub-id></mixed-citation></tp:treatment-meta><tp:nomenclature><tp:taxon-name>
            <tp:taxon-name-part taxon-name-part-type="genus" reg="Stantonia">Stantonia</tp:taxon-name-part>
            <tp:taxon-name-part taxon-name-part-type="species" reg="tianmushana">tianmushana</tp:taxon-name-part>
          </tp:taxon-name><tp:taxon-authority>Chen, He &amp; Ma, 2004</tp:taxon-authority><xref ref-type="fig" rid="F25">Figs 95</xref><xref ref-type="fig" rid="F25">, 96</xref><xref ref-type="fig" rid="F29">, 111</xref><tp:nomenclature-citation-list><tp:nomenclature-citation><tp:taxon-name>
                <tp:taxon-name-part taxon-name-part-type="genus" reg="Stantonia">Stantonia</tp:taxon-name-part>
              </tp:taxon-name><comment>sp. C Braet &amp; Quicke, 2004: 1522.</comment></tp:nomenclature-citation><tp:nomenclature-citation><tp:taxon-name>
                <tp:taxon-name-part taxon-name-part-type="genus" reg="Stantonia">Stantonia</tp:taxon-name-part> <tp:taxon-name-part taxon-name-part-type="species" reg="tianmushana">tianmushana</tp:taxon-name-part></tp:taxon-name><comment>Chen, He &amp; Ma, 2004: 364–365, 533.</comment></tp:nomenclature-citation></tp:nomenclature-citation-list></tp:nomenclature><tp:treatment-sec sec-type="material" id="SECID0EZWCI"><title>Material.</title><p>1 ♀ (<named-content xmlns:xlink="http://www.w3.org/1999/xlink" content-type="dwc:institutional_code" xlink:type="simple">RMNH</named-content>), N. Vietnam: Vinh Phu, Tam Dao, 700 m, <italic><tp:taxon-name><tp:taxon-name-part taxon-name-part-type="genus" reg="Pinus">Pinus</tp:taxon-name-part></tp:taxon-name></italic> forest, 14.ii.1990, S.A. Belokobylskij; 1 ♀ (<named-content xmlns:xlink="http://www.w3.org/1999/xlink" content-type="dwc:institutional_code" xlink:type="simple">ZISP</named-content>), id., but 1000 m; 1 ♀ (<named-content xmlns:xlink="http://www.w3.org/1999/xlink" content-type="dwc:institutional_code" xlink:type="simple">ZISP</named-content>), N. Vietnam, Ba Vi, 70 km NW Ha Noi, 400 m; 1 ♀ (<named-content xmlns:xlink="http://www.w3.org/1999/xlink" content-type="dwc:institutional_code" xlink:type="simple">RMNH</named-content>), “N. Vietnam: Hai Phong, Cat Ba N.P., 95 m, <named-content xmlns:xlink="http://www.w3.org/1999/xlink" content-type="dwc:verbatimCoordinates" xlink:type="simple"><named-content content-type="geo-json" specific-use="{&#34;type&#34;:&#34;Point&#34;,&#34;coordinates&#34;:[107.005000,20.800556]}" id="NCID0E4XCI" xlink:type="simple">20°48'2"N, 107°0'18"E</named-content></named-content>, 18–24.x.2009, Mal. tr., C. v. Achterberg &amp; R. de Vries, <named-content xmlns:xlink="http://www.w3.org/1999/xlink" content-type="dwc:institutional_code" xlink:type="simple">RMNH</named-content>’09”; 1 ♀ (<abbrev xmlns:xlink="http://www.w3.org/1999/xlink" content-type="institution" xlink:title="Department of Insect Ecology" id="ABBRID0EHYCI" xlink:type="simple">IEBR</abbrev>), “Orgi.070”, “NC Vietnam: Ha Tinh, Vu Quang N.P., 4.x.2009, K.D. Long”.</p></tp:treatment-sec><tp:treatment-sec sec-type="diagnosis" id="SECID0EMYCI"><title>Diagnosis.</title><p>Antenna of ♀ without white or ivory segments and largely dark brown; anterior tentorial pits dorsally above lower level of eyes and malar space comparatively short; frons brownish yellow medially; clypeus convex; vertex finely to moderately punctate; middle lobe of mesoscutum brownish yellow medially; mesopleuron ventrally and mesosternum yellowish brown; propodeum with satin sheen and with coarse transverse rugae; vein r-m of fore wing partly pigmented (Fig. <xref ref-type="fig" rid="F29">111</xref>); fore wing subhyaline apically (Fig. <xref ref-type="fig" rid="F29">111</xref>); humeral plate partly brown or dark brown; ventrally hind femur densely micro-sculptured and matt, ventrally nearly entirely yellowish; hind femur slender (Fig. <xref ref-type="fig" rid="F29">111</xref>); hind coxa with satin sheen dorsally; hind basitarsus slender and rather adpressed setose (Fig. <xref ref-type="fig" rid="F29">111</xref>); first metasomal tergite of ♀ 3.0–3.6 times as long as its apical width; apex of first tergite and base of second tergite yellowish brown; second tergite of ♀ 1.6–1.7 times as long as wide; second metasomal suture straight and medial area behind suture flat or nearly so; second epipleuron entirely yellowish; length of ovipositor sheath 0.25–0.32 times fore wing, approximately half as long as metasoma; length of body 4–5 mm.</p><fig id="F29" position="float" orientation="portrait"><label>Figure 111.</label><caption><p>
                <italic><tp:taxon-name><tp:taxon-name-part taxon-name-part-type="genus" reg="Stantonia">Stantonia</tp:taxon-name-part> <tp:taxon-name-part taxon-name-part-type="species" reg="tianmushana">tianmushana</tp:taxon-name-part></tp:taxon-name></italic> Chen, He &amp; Ma, ♀, holotype, habitus, lateral aspect. Photo: Jiachen Zhu.</p></caption><graphic xmlns:xlink="http://www.w3.org/1999/xlink" xlink:href="zookeys-723-061-g029.jpg" position="float" orientation="portrait" xlink:type="simple" id="oo_174474.jpg"/></fig></tp:treatment-sec><tp:treatment-sec sec-type="variation" id="SECID0E1ZCI"><title>Variation.</title><p>First tergite 3.0-3.6 times as long as wide apically.</p></tp:treatment-sec><tp:treatment-sec sec-type="distribution" id="SECID0E6ZCI"><title>Distribution.</title><p>China (Zhejiang), *Vietnam (Vinh Phuc (Tam Dao N.P.); Ha Noi (Ba Vi N.P.); Ha Tinh (Vu Quang N.P.)). New record for Vietnam.</p><!--PageBreak--></tp:treatment-sec><tp:treatment-sec><!--Section generated to contain objects referenced in tp:taxon-treatment.--><fig id="F25" position="float" orientation="portrait"><label>Figures 93–96.</label><caption><p>
                <bold>93, 94</bold> <italic><tp:taxon-name><tp:taxon-name-part taxon-name-part-type="genus" reg="Stantonia">Stantonia</tp:taxon-name-part> <tp:taxon-name-part taxon-name-part-type="species" reg="stilpnosoma">stilpnosoma</tp:taxon-name-part></tp:taxon-name></italic> sp. n., ♀, holotype <bold>95, 96</bold>. <italic><tp:taxon-name><tp:taxon-name-part taxon-name-part-type="genus" reg="Stantonia">S.</tp:taxon-name-part> <tp:taxon-name-part taxon-name-part-type="species" reg="tianmushana">tianmushana</tp:taxon-name-part></tp:taxon-name></italic> Chen, He &amp; Ma, ♀, Vietnam, Vu Quang N.P. <bold>93, 95</bold> first subdiscal cell of fore wing <bold>94, 96</bold> second submarginal cell of fore wing.</p></caption><graphic xmlns:xlink="http://www.w3.org/1999/xlink" xlink:href="zookeys-723-061-g025.jpg" position="float" orientation="portrait" xlink:type="simple" id="oo_174470.jpg"/></fig></tp:treatment-sec></tp:taxon-treatment>
