# Supplementary material for: Review of Stantonia Ashmead (Hymenoptera, Braconidae, Orgilinae) from Vietnam, China, Japan, and Russia, with descriptions of six new species
Source: Zookeys. 2017 Dec 18;(723):61–119. doi: 10.3897/zookeys.723.21668 (PMC5769733; doi:10.3897/zookeys.723.21668)
Supplement: XML Treatment for Stantonia vietnamica [file zookeys.723.21668-treatment20.xml]

<!DOCTYPE tp:taxon-treatment
  PUBLIC "-//TaxonX//DTD Taxonomic Treatment Publishing DTD v0 20100105//EN" "tax-treatment-NSO.dtd">
<tp:taxon-treatment xmlns:tp="http://www.plazi.org/taxpub"><tp:treatment-meta><kwd-group><label>Taxon classification</label><kwd><named-content xmlns:xlink="http://www.w3.org/1999/xlink" content-type="kingdom">Animalia</named-content></kwd><kwd><named-content xmlns:xlink="http://www.w3.org/1999/xlink" content-type="order">Hymenoptera</named-content></kwd><kwd><named-content xmlns:xlink="http://www.w3.org/1999/xlink" content-type="family">Braconidae</named-content></kwd></kwd-group><mixed-citation publication-type="journal"><person-group><name><surname>van Achterberg</surname><given-names>Cornelis</given-names></name><name><surname>Long</surname><given-names>Khuat Dang</given-names></name><name><surname>Chen</surname><given-names>Xue-xin</given-names></name></person-group><article-title>Review of <italic><tp:taxon-name><tp:taxon-name-part taxon-name-part-type="genus" reg="Stantonia">Stantonia</tp:taxon-name-part></tp:taxon-name></italic> Ashmead (<tp:taxon-name><tp:taxon-name-part taxon-name-part-type="order">Hymenoptera</tp:taxon-name-part></tp:taxon-name>, <tp:taxon-name><tp:taxon-name-part taxon-name-part-type="family">Braconidae</tp:taxon-name-part></tp:taxon-name>, <tp:taxon-name><tp:taxon-name-part taxon-name-part-type="subfamily">Orgilinae</tp:taxon-name-part></tp:taxon-name>) from Vietnam, China, Japan, and Russia, with descriptions of six new species</article-title><source>Zookeys</source><day>18</day><month>12</month><year>2017</year><volume>2017</volume><issue>723</issue><fpage>61</fpage><lpage>119</lpage><pub-id pub-id-type="doi">10.3897/zookeys.723.21668</pub-id></mixed-citation></tp:treatment-meta><tp:nomenclature><tp:taxon-name>
            <tp:taxon-name-part taxon-name-part-type="genus" reg="Stantonia">Stantonia</tp:taxon-name-part>
            <tp:taxon-name-part taxon-name-part-type="species" reg="vietnamica">vietnamica</tp:taxon-name-part>
            <object-id xmlns:xlink="http://www.w3.org/1999/xlink" content-type="zoobank" xlink:type="simple">http://zoobank.org/D6DAA97B-F5B1-4A9E-BDE0-BE4A13FB1EF6</object-id>
          </tp:taxon-name><tp:taxon-authority>van Achterberg</tp:taxon-authority><tp:taxon-status xmlns:xlink="http://www.w3.org/1999/xlink" xlink:type="simple">sp. n.</tp:taxon-status><xref ref-type="fig" rid="F30">Figs 112</xref><xref ref-type="fig" rid="F31">, 113–122</xref><!--PageBreak--><tp:nomenclature-citation-list><tp:nomenclature-citation><tp:taxon-name>
                <tp:taxon-name-part taxon-name-part-type="genus" reg="Stantonia">Stantonia</tp:taxon-name-part> <tp:taxon-name-part taxon-name-part-type="species" reg="spasskensis">spasskensis</tp:taxon-name-part></tp:taxon-name><comment>; Braet &amp; Quicke, 2004: 1578–1579.</comment></tp:nomenclature-citation></tp:nomenclature-citation-list></tp:nomenclature><tp:treatment-sec sec-type="type material" id="SECID0EE3CI"><title>Type material.</title><p>Holotype, ♀ (<named-content xmlns:xlink="http://www.w3.org/1999/xlink" content-type="dwc:institutional_code" xlink:type="simple">RMNH</named-content>), “S. Vietnam: Dak Lak, Chu Yang Sin N.P., n[ea]r dam, 740–940 m, 1–10.vi.2007, Mal. traps, C. v. Achterberg &amp; R. de Vries, <named-content xmlns:xlink="http://www.w3.org/1999/xlink" content-type="dwc:institutional_code" xlink:type="simple">RMNH</named-content>’07”. Paratypes (3 ♀): 1 ♀ (<abbrev xmlns:xlink="http://www.w3.org/1999/xlink" content-type="institution" xlink:title="Department of Insect Ecology" id="ABBRID0EU3CI" xlink:type="simple">IEBR</abbrev>), same data as holotype; 1 ♀ (<named-content xmlns:xlink="http://www.w3.org/1999/xlink" content-type="dwc:institutional_code" xlink:type="simple">RMNH</named-content>), “C. Vietnam: Ha Tinh, Vu Quang N.P., <named-content xmlns:xlink="http://www.w3.org/1999/xlink" content-type="dwc:verbatimCoordinates" xlink:type="simple"><named-content content-type="geo-json" specific-use="{&#34;type&#34;:&#34;Point&#34;,&#34;coordinates&#34;:[105.441111,18.329722]}" id="NCID0EB4CI" xlink:type="simple">18°19'47"N, 105°26'28"E</named-content></named-content>, 66 m, 4.iii.–15.iv.2011, Mal. trap 9, C. v. Achterberg &amp; R. de Vries, <named-content xmlns:xlink="http://www.w3.org/1999/xlink" content-type="dwc:institutional_code" xlink:type="simple">RMNH</named-content>’11”; 1 ♀ (<named-content xmlns:xlink="http://www.w3.org/1999/xlink" content-type="dwc:institutional_code" xlink:type="simple">ZISP</named-content>), “Vietnam, pr[ovince] Ha Son Binh, Da Bac, forest bamboo, 22.x.1990, Tuly &amp; Belokobylskij”.</p></tp:treatment-sec><tp:treatment-sec sec-type="diagnosis" id="SECID0EQ4CI"><title>Diagnosis.</title><p>Antenna with a submedial band consisting of 14–17 ivory or white segments contrasting with blackish or dark brown basal third of antenna (Fig. <xref ref-type="fig" rid="F30">112</xref>); clypeus moderately convex (Fig. <xref ref-type="fig" rid="F31">118</xref>); mesosoma entirely black; tegulum and humeral plate dark brown; fore wing evenly infuscated (Fig. <xref ref-type="fig" rid="F31">113</xref>); hind tarsus (except narrowly basally) whitish or ivory; middle tarsus conspicuously bristly setose; hind femur (except basally) and more or less middle coxa black or dark brown dorsally; first metasomal tergite 3.4–3.6 times as long as wide apically; epipleuron of second metasomal tergite with an isolated and well defined dark brown spot (Fig. <xref ref-type="fig" rid="F31">117</xref>); second metasomal tergite dark brown to brownish yellow antero-dorsally; length of ovipositor sheath 0.5–0.6 times as long as fore wing; length of fore wing 7.9–9.2 mm.</p><fig id="F30" position="float" orientation="portrait"><label>Figure 112.</label><caption><p>
                <italic><tp:taxon-name><tp:taxon-name-part taxon-name-part-type="genus" reg="Stantonia">Stantonia</tp:taxon-name-part> <tp:taxon-name-part taxon-name-part-type="species" reg="vietnamica">vietnamica</tp:taxon-name-part></tp:taxon-name></italic> sp. n., ♀, holotype, habitus, lateral aspect.</p></caption><graphic xmlns:xlink="http://www.w3.org/1999/xlink" xlink:href="zookeys-723-061-g030.jpg" position="float" orientation="portrait" xlink:type="simple" id="oo_174475.jpg"/></fig><fig id="F31" position="float" orientation="portrait"><label>Figures 113–122.</label><caption><p>
                <italic><tp:taxon-name><tp:taxon-name-part taxon-name-part-type="genus" reg="Stantonia">Stantonia</tp:taxon-name-part> <tp:taxon-name-part taxon-name-part-type="species" reg="vietnamica">vietnamica</tp:taxon-name-part></tp:taxon-name></italic> sp. n., ♀, holotype. <bold>113</bold> wings <bold>114</bold> mesosoma, lateral aspect <bold>115</bold> mesosoma, dorsal aspect <bold>116</bold> first–second metasomal tergites, dorsal aspect <bold>117</bold> hind leg, lateral aspect <bold>118</bold> head, anterior aspect <bold>119</bold> head, dorsal aspect <bold>120</bold> detail of clypeus and malar space, lateral aspect <bold>121</bold> hind femur, ventral aspect <bold>122</bold> antenna.</p></caption><graphic xmlns:xlink="http://www.w3.org/1999/xlink" xlink:href="zookeys-723-061-g031.jpg" position="float" orientation="portrait" xlink:type="simple" id="oo_174476.jpg"/></fig><p>The new species runs in the key by <xref ref-type="bibr" rid="B16">van Achterberg (1987)</xref> to <italic><tp:taxon-name><tp:taxon-name-part taxon-name-part-type="genus" reg="Stantonia">S.</tp:taxon-name-part> <tp:taxon-name-part taxon-name-part-type="species" reg="annulicornis">annulicornis</tp:taxon-name-part></tp:taxon-name></italic> Enderlein, but differs by having the face yellowish brown and rather densely punctate (pale yellowish and sparsely finely punctate in <italic><tp:taxon-name><tp:taxon-name-part taxon-name-part-type="genus" reg="Stantonia">S.</tp:taxon-name-part> <tp:taxon-name-part taxon-name-part-type="species" reg="annulicornis">annulicornis</tp:taxon-name-part></tp:taxon-name></italic>), clypeus partly convex (rather flat), scapus partly infuscated (pale yellow), antenna with 14–17 white or ivory segments submedially (11–12 segments), fore wing evenly slightly infuscate (only apically distinctly infuscate), tegulum dark brown (pale brown or yellowish), and propodeum black medially (more or less yellowish brown or brown).</p></tp:treatment-sec><tp:treatment-sec sec-type="description" id="SECID0EGBDI"><title>Description.</title><p>Holotype, ♀. Body length 9.7 mm, fore wing length 9.2 mm, ovipositor sheath 4.9 mm.</p><p>
            <italic>Head</italic>. Antenna with 61 segments and 1.6 times as long as fore wing; middle antennal segments with distinct false division medially and 1.8 times as long as wide; third, fourth and penultimate antennal segments 4.5, 2.9 and 1.8 times as long as wide, respectively, and third segment 1.6 times as long as fourth segment; width of face 0.9 times height of face and clypeus combined (Fig. <xref ref-type="fig" rid="F31">118</xref>); maxillary palp 1.5 times as long as height of head; malar space 0.7 times as long as mandible width, largely coriaceous and with distinct groove; distance between tentorial pits 2.2 times as long as distance between pit and eye margin; in anterior view length of eye 2.2 times as long as wide; in dorsal view length of eye 3.5 times as long as temple; POL:OD:OOL = 8:10:15; distance between anterior and lateral ocellus 0.5 times OD (Fig. <xref ref-type="fig" rid="F31">119</xref>); face remotely and moderately punctate, interspaces smooth and much wider than punctures and medium-sized setae; vertex finely remotely punctate and directly behind stemmaticum <!--PageBreak-->steeply depressed; temple matt, granulate, punctate and postero-ventrally with rugae; occipital flange wide and lamelliform.</p><p>
            <italic>Mesosoma.</italic> Length of mesosoma 1.5 times as long as high; pronotal side with complete Y-shaped crenulate grooves, postero-ventrally connected to crenulate border, largely smooth dorsally, partly coarsely punctate and with some rugae ventrally and remainder sparsely finely punctate (Fig. <xref ref-type="fig" rid="F31">114</xref>); notauli rather narrow and moderately crenulate, but widened posteriorly and ending far in front of scutellar sulcus (Fig. <xref ref-type="fig" rid="F31">115</xref>); scutellar sulcus smooth, except for some remnants of crenulae posteriorly; mesoscutum and scutellum remotely finely punctate (Fig. <xref ref-type="fig" rid="F31">115</xref>); precoxal sulcus complete and rather narrowly crenulate (Fig. <xref ref-type="fig" rid="F31">114</xref>), mesopleuron sparsely finely punctate, but mainly smooth near precoxal sulcus; metapleuron rather densely punctate; propodeum spaced punctate with interspaces smooth and at least as wide as diameter of punctures, rather dull and with few weak transverse rugae (Fig. <xref ref-type="fig" rid="F31">115</xref>).</p><!--PageBreak--><!--PageBreak--><p>
            <italic>Wings</italic>. Fore wing (Fig. <xref ref-type="fig" rid="F31">113</xref>): first discal cell truncate anteriorly; pterostigma 5.0 times as long as wide; r:2-SR:3-SR+SR1:r-m = 20:19:67:10; second submarginal cell narrowly petiolate; r issued behind middle of pterostigma; r-m largely sclerotized; cu-a interstitial; basal three-quarters of CU1a sclerotized; CU1b: 3-CU1 = 10:23, CU1b oblique, distinctly diverging posteriorly from cu-a. Hind wing: M+CU:1-M: 1r-m = 6:21:2; R1 with three distinct hamuli; area in front of cu-a and behind it glabrous.</p><p>
            <italic>Legs</italic>. Ventrally hind femur rugose, but posteriorly becoming obsolescent, with satin sheen (as outer side); length of femur, tibia and basitarsus of middle leg 5.5, 9.3 and 10.0 times as long as their width, respectively; inner and outer middle tibial spurs 0.45 and 0.30 times as long as basitarsus; middle tarsus very bristly; length of femur, tibia and basitarsus of hind leg 5.0, 8.3 and 6.4 times their width, respectively; inner and outer hind tibial spurs 0.50 and 0.35 times as long as basitarsus, respectively.</p><p>
            <italic>Metasoma</italic>. First tergite parallel-sided, 3.6 times as long as its apical width, its surface with satin sheen, largely smooth (except some superficial micro-sculpture and some punctures; Fig. <xref ref-type="fig" rid="F31">116</xref>); second and third tergites smooth (except some punctures and superficial micro-sculpture), and rather dull, except a shiny triangular basal area; second tergite 1.7 times longer than its basal width; length of ovipositor sheath 0.51 times as long as fore wing and 0.9 times as long as metasoma (Fig. <xref ref-type="fig" rid="F30">112</xref>).</p><p>
            <italic>Colour</italic>. Black; antenna dark brown but 3 basal antennal segments with pale brownish or greyish spots, 33<sup>rd</sup> segment pale brown, 17<sup>th</sup>–18<sup>th</sup> segments partly ivory and 19<sup>th</sup>–32<sup>nd</sup> segments white; tegulum, humeral plate, apex of middle tibia, patch on second epipleuron, third tergite (except antero-laterally), fourth and fifth tergites largely, sixth tergite dorsally and ovipositor sheath dark brown; middle tibial spurs, inner apex of middle femur, seventh and eight tergites dorsally, brown; tarsi ivory, but telotarsi black, hind basitarsus basally narrowly blackish and middle tarsus dark brown ventrally; coxae, hind femur (except basally), apical third of hind tibia, hind tibial spurs, first (except basal triangle) and second tergites dorsally, black; remainder of legs and of metasoma, palpi and clypeus pale yellowish; face brownish yellow; entire fore wing infuscated; veins and pterostigma dark brown.</p><p>
            <italic>Male</italic>. Unknown.</p></tp:treatment-sec><tp:treatment-sec sec-type="variation" id="SECID0E4DDI"><title>Variation.</title><p>Length of body 7.2–9.7 mm; length of fore wing 7.0–9.2 mm; antenna with 55(1), 61(2) segments; length of first metasomal tergite 3.6–3.7 times its apical width; length of ovipositor sheath 0.51–0.54 times fore wing; 18<sup>th</sup>–30<sup>th</sup> or –32<sup>nd</sup>, or 19<sup>th</sup>–32<sup>nd</sup> antennal segments white.</p></tp:treatment-sec><tp:treatment-sec sec-type="distribution" id="SECID0ENEDI"><title>Distribution.</title><p>Vietnam (Hoa Binh; Ha Tinh (Vu Quang N.P.); Dak Lak (Chu Yang Sin N.P.)).</p></tp:treatment-sec><tp:treatment-sec sec-type="notes" id="SECID0ESEDI"><title>Notes.</title><p>A male from Thanh Son (<named-content xmlns:xlink="http://www.w3.org/1999/xlink" content-type="dwc:institutional_code" xlink:type="simple">RMNH</named-content>) has 14 pale antennal segments, yellow mesopleuron, mesosternum, middle coxa and middle of propodeum, and probably belongs to a related species. Except for having less pale antennal segments than the examined holotype of <italic><tp:taxon-name><tp:taxon-name-part taxon-name-part-type="genus" reg="Stantonia">S.</tp:taxon-name-part> <tp:taxon-name-part taxon-name-part-type="species" reg="spasskensis">spasskensis</tp:taxon-name-part></tp:taxon-name></italic>, it differs by having vein cu-a of fore wing distinctly postfurcal (slightly antefurcal in <italic><tp:taxon-name><tp:taxon-name-part taxon-name-part-type="genus" reg="Stantonia">S.</tp:taxon-name-part> <tp:taxon-name-part taxon-name-part-type="species" reg="vietnamica">vietnamica</tp:taxon-name-part></tp:taxon-name></italic>), less extensive infuscation of fore wing (most of apex of fore wing), and base of T1 yellowish-brown (ivory).</p><!--PageBreak--></tp:treatment-sec><ref-list><ref id="B16"><mixed-citation xmlns:xlink="http://www.w3.org/1999/xlink" xlink:type="simple">
          <person-group><name name-style="western"><surname>van Achterberg</surname><given-names>C</given-names></name></person-group> (<year>1987</year>) <article-title>Revisionary notes on the subfamily <tp:taxon-name><tp:taxon-name-part taxon-name-part-type="subfamily">Orgilinae</tp:taxon-name-part></tp:taxon-name> (<tp:taxon-name><tp:taxon-name-part taxon-name-part-type="order">Hymenoptera</tp:taxon-name-part></tp:taxon-name>: <tp:taxon-name><tp:taxon-name-part taxon-name-part-type="family">Braconidae</tp:taxon-name-part></tp:taxon-name>).</article-title> <source>Zoologische Verhandelingen Leiden</source> <volume>242</volume>: <fpage>1</fpage>–<lpage>111</lpage>.</mixed-citation></ref></ref-list></tp:taxon-treatment>
