# Supplementary material for: Review of Stantonia Ashmead (Hymenoptera, Braconidae, Orgilinae) from Vietnam, China, Japan, and Russia, with descriptions of six new species
Source: Zookeys. 2017 Dec 18;(723):61–119. doi: 10.3897/zookeys.723.21668 (PMC5769733; doi:10.3897/zookeys.723.21668)
Supplement: XML Treatment for Stantonia xiangqianensis [file zookeys.723.21668-treatment21.xml]

<!DOCTYPE tp:taxon-treatment
  PUBLIC "-//TaxonX//DTD Taxonomic Treatment Publishing DTD v0 20100105//EN" "tax-treatment-NSO.dtd">
<tp:taxon-treatment xmlns:tp="http://www.plazi.org/taxpub"><tp:treatment-meta><kwd-group><label>Taxon classification</label><kwd><named-content xmlns:xlink="http://www.w3.org/1999/xlink" content-type="kingdom">Animalia</named-content></kwd><kwd><named-content xmlns:xlink="http://www.w3.org/1999/xlink" content-type="order">Hymenoptera</named-content></kwd><kwd><named-content xmlns:xlink="http://www.w3.org/1999/xlink" content-type="family">Braconidae</named-content></kwd></kwd-group><mixed-citation publication-type="journal"><person-group><name><surname>van Achterberg</surname><given-names>Cornelis</given-names></name><name><surname>Long</surname><given-names>Khuat Dang</given-names></name><name><surname>Chen</surname><given-names>Xue-xin</given-names></name></person-group><article-title>Review of <italic><tp:taxon-name><tp:taxon-name-part taxon-name-part-type="genus" reg="Stantonia">Stantonia</tp:taxon-name-part></tp:taxon-name></italic> Ashmead (<tp:taxon-name><tp:taxon-name-part taxon-name-part-type="order">Hymenoptera</tp:taxon-name-part></tp:taxon-name>, <tp:taxon-name><tp:taxon-name-part taxon-name-part-type="family">Braconidae</tp:taxon-name-part></tp:taxon-name>, <tp:taxon-name><tp:taxon-name-part taxon-name-part-type="subfamily">Orgilinae</tp:taxon-name-part></tp:taxon-name>) from Vietnam, China, Japan, and Russia, with descriptions of six new species</article-title><source>Zookeys</source><day>18</day><month>12</month><year>2017</year><volume>2017</volume><issue>723</issue><fpage>61</fpage><lpage>119</lpage><pub-id pub-id-type="doi">10.3897/zookeys.723.21668</pub-id></mixed-citation></tp:treatment-meta><tp:nomenclature><tp:taxon-name>
            <tp:taxon-name-part taxon-name-part-type="genus" reg="Stantonia">Stantonia</tp:taxon-name-part>
            <tp:taxon-name-part taxon-name-part-type="species" reg="xiangqianensis">xiangqianensis</tp:taxon-name-part>
          </tp:taxon-name><tp:taxon-authority>Chen, He &amp; Ma, 2004</tp:taxon-authority><xref ref-type="fig" rid="F32">Fig. 123</xref><tp:nomenclature-citation-list><tp:nomenclature-citation><tp:taxon-name>
                <tp:taxon-name-part taxon-name-part-type="genus" reg="Stantonia">Stantonia</tp:taxon-name-part>
              </tp:taxon-name><comment>sp. B Braet &amp; Quicke, 2004: 1522.</comment></tp:nomenclature-citation><tp:nomenclature-citation><tp:taxon-name>
                <tp:taxon-name-part taxon-name-part-type="genus" reg="Stantonia">Stantonia</tp:taxon-name-part> <tp:taxon-name-part taxon-name-part-type="species" reg="xiangqianensis">xiangqianensis</tp:taxon-name-part></tp:taxon-name><comment>Chen, He &amp; Ma, 2004: 365–367, 532; <xref ref-type="bibr" rid="B11">Long and van Achterberg 2014</xref>: 408.</comment></tp:nomenclature-citation></tp:nomenclature-citation-list></tp:nomenclature><tp:treatment-sec sec-type="material" id="SECID0EXHDI"><title>Material.</title><p>1 ♂ (<named-content xmlns:xlink="http://www.w3.org/1999/xlink" content-type="dwc:institutional_code" xlink:type="simple">RMNH</named-content>), “S. China: Hunan, n[ea]r Zhangjiajie, Badagong Mts, Bamaoxi, 2–3.vi.2009, 540 m, X.-Y. Li, <named-content xmlns:xlink="http://www.w3.org/1999/xlink" content-type="dwc:institutional_code" xlink:type="simple">RMNH</named-content>’09”.</p></tp:treatment-sec><tp:treatment-sec sec-type="diagnosis" id="SECID0EHIDI"><title>Diagnosis.</title><p>Basal half of antenna yellowish and apical half darkened, antenna 1.6 times as long as fore wing; vertex finely spaced punctate and interspaces distinctly wider than punctures and yellowish brown; mesosoma entirely yellowish brown; inner half <!--PageBreak-->of humeral plate dark brown, remainder of plate and tegulum yellowish brown; propodeum medio-anteriorly sparsely punctate anteriorly; fore wing moderately infuscated apically; vein 3-SR+SR1 approx. 3.7 times as long as vein r; hind femur partly smooth and shiny ventrally, slender and apically yellowish brown; hind tarsus (except telotarsus) ivory or white; length of first metasomal tergite approx. 3.7 times its apical width; epipleuron of second tergite partly darkened (Fig. <xref ref-type="fig" rid="F32">123</xref>); apices of first and third metasomal tergites brownish yellow; length of ovipositor sheath 0.5–0.6 times as long as fore wing and somewhat longer than metasoma; length of fore wing approximately 7 mm.</p><fig id="F32" position="float" orientation="portrait"><label>Figure 123.</label><caption><p>
                <italic><tp:taxon-name><tp:taxon-name-part taxon-name-part-type="genus" reg="Stantonia">Stantonia</tp:taxon-name-part> <tp:taxon-name-part taxon-name-part-type="species" reg="xiangqianensis">xiangqianensis</tp:taxon-name-part></tp:taxon-name></italic> Chen, He &amp; Ma, ♀, holotype, habitus, lateral aspect. Photo: Jiachen Zhu.</p></caption><graphic xmlns:xlink="http://www.w3.org/1999/xlink" xlink:href="zookeys-723-061-g032.jpg" position="float" orientation="portrait" xlink:type="simple" id="oo_174477.jpg"/></fig></tp:treatment-sec><tp:treatment-sec sec-type="distribution" id="SECID0ELJDI"><title>Distribution.</title><p>China (Hunan, Guizhou).</p></tp:treatment-sec><tp:treatment-sec sec-type="notes" id="SECID0EQJDI"><title>Notes.</title><p>Very similar to <italic><tp:taxon-name><tp:taxon-name-part taxon-name-part-type="genus" reg="Stantonia">S.</tp:taxon-name-part> <tp:taxon-name-part taxon-name-part-type="species" reg="issikii">issikii</tp:taxon-name-part></tp:taxon-name></italic> Watanabe, 1932, and differs mainly by the colour and shape of the tergites and the longer vein 3-SR+SR1 of fore wing.</p></tp:treatment-sec><ref-list><ref id="B11"><mixed-citation xmlns:xlink="http://www.w3.org/1999/xlink" xlink:type="simple">
          <person-group><name name-style="western"><surname>Long</surname><given-names>KD</given-names></name><name name-style="western"><surname>van Achterberg</surname><given-names>C</given-names></name></person-group> (<year>2014</year>) <article-title>An additional list with new records of Braconid wasps of the family <tp:taxon-name><tp:taxon-name-part taxon-name-part-type="family">Braconidae</tp:taxon-name-part></tp:taxon-name> (<tp:taxon-name><tp:taxon-name-part taxon-name-part-type="order">Hymenoptera</tp:taxon-name-part></tp:taxon-name>) from Vietnam.</article-title> <source>Tap Chi Sinh Hoc (Journal of Biology)</source> <volume>36</volume>(<issue>4</issue>): <fpage>397</fpage>–<lpage>415</lpage>. <ext-link xlink:type="simple" ext-link-type="doi" xlink:href="10.15625/0866-7160/v37n4.5979">http://dx.doi.org/10.15625/0866-7160/v37n4.5979</ext-link></mixed-citation></ref></ref-list></tp:taxon-treatment>
